# Supplementary material for: Tetra­kis[μ-4-(diethyl­amino)benzoato-κ2 O:O′]bis­[(N,N-diethyl­nicotinamide-κN 1)zinc(II)]
Source: Acta Crystallogr Sect E Struct Rep Online. 2009 Jul 18;65(Pt 8):m955–6. doi: 10.1107/S1600536809027986 (PMC2977087; doi:10.1107/S1600536809027986)
Supplement: Supplementary file 1 [file e-65-0m955-sup1.cif]

##############################################################################
###                                                                        ###
###        Electronic paper (Acta Crystallographica Section E)             ###
###                                                                        ###
##############################################################################
#                                                                            #
# This CIF contains the data in a paper accepted for publication in Acta     #
# Crystallographica Section E. It conforms to the requirements of Notes      #
# for Authors for Section E, and has been peer reviewed under the auspices   #
# of the IUCr Commission on Journals.                                        #
#                                                                            #
# Full details of the Crystallographic Information File format               #
# are given in the paper "The Crystallographic Information File (CIF):       #
# a New Standard Archive File for Crystallography" by S. R. Hall, F. H.      #
# Allen and I. D. Brown [Acta Cryst. (1991), A47, 655-685].                  #
#                                                                            #
# The current version of the core CIF dictionary is obtainable from          #
# ftp://ftp.iucr.org/pub/cif_core.dic. The current version number is 2.4.    #
#                                                                            #
# Software is freely available for graphical display of the structure(s) in  #
# this CIF.  For information consult the CIF home page http://www.iucr.org/  #
# cif/home.html                                                              #
#                                                                            #
# This file may be used for bona fide research purposes within the           #
# scientific community so long as proper attribution is given to the journal # 
# article from which it was obtained.                                        #
#                                                                            #
##############################################################################
                                             
data_I
_audit_creation_method     SHELXL-97
_chemical_name_systematic
;
Tetrakis[\m-4-(diethylamino)benzoato-
\k^2^<i>O</i>:<i>O</i>']bis[(<i>N</i>,<i>N</i>-
diethylnicotinamide-\k<i>N</i>^1^)zinc(II)]
;
_chemical_name_common     ?
_chemical_formula_moiety     'C64 H84 N8 O10 Zn2'
_chemical_formula_sum     'C64 H84 N8 O10 Zn2'
_chemical_formula_iupac     '[Zn2 (C11 H14 N O2)4 (C10 H14 N2 O)2]'
_chemical_formula_weight     1256.13
_chemical_melting_point     ?
_symmetry_cell_setting     Monoclinic
_symmetry_space_group_name_H-M     'P 21/n'
_symmetry_space_group_name_Hall     '-P 2yn'
loop_
    _symmetry_equiv_pos_as_xyz
    'x, y, z'
    '-x+1/2, y+1/2, -z+1/2'
    '-x, -y, -z'
    'x-1/2, -y-1/2, z-1/2'
_cell_length_a     10.3758(2)
_cell_length_b     13.4107(2)
_cell_length_c     22.4458(3)
_cell_angle_alpha     90.00
_cell_angle_beta     93.837(3)
_cell_angle_gamma     90.00
_cell_volume     3116.26(9)
_cell_formula_units_Z     2
_cell_measurement_reflns_used     9966
_cell_measurement_theta_min     2.37
_cell_measurement_theta_max     28.18
_cell_measurement_temperature     100(2)
_exptl_crystal_description     Block
_exptl_crystal_colour     colourless
_exptl_crystal_size_max     0.54
_exptl_crystal_size_mid     0.31
_exptl_crystal_size_min     0.27
_exptl_crystal_density_diffrn     1.339
_exptl_crystal_density_meas     ?
_exptl_crystal_density_method     'not measured'
_exptl_crystal_F_000     1328
_exptl_absorpt_coefficient_mu     0.834
_exptl_absorpt_correction_type     multi-scan
_exptl_absorpt_process_details     '(SADABS; Bruker, 2005)'
_exptl_absorpt_correction_T_min     0.778
_exptl_absorpt_correction_T_max     0.798
_exptl_special_details
;
;
_diffrn_ambient_temperature     100(2)
_diffrn_radiation_type     MoK\a
_diffrn_radiation_wavelength     0.71073
_diffrn_radiation_source     'fine-focus sealed tube'
_diffrn_radiation_monochromator     graphite
_diffrn_measurement_device_type     'Bruker Kappa APEXII CCD area-detector'
_diffrn_measurement_method     '\f and \w'
_diffrn_detector_area_resol_mean     ?
_diffrn_reflns_number     28538
_diffrn_reflns_av_R_equivalents     0.0276
_diffrn_reflns_av_sigmaI/netI     0.0301
_diffrn_reflns_theta_min     1.77
_diffrn_reflns_theta_max     28.25
_diffrn_reflns_theta_full     28.25
_diffrn_measured_fraction_theta_max     0.991
_diffrn_measured_fraction_theta_full     0.991
_diffrn_reflns_limit_h_min     -13
_diffrn_reflns_limit_h_max     13
_diffrn_reflns_limit_k_min     -17
_diffrn_reflns_limit_k_max     14
_diffrn_reflns_limit_l_min     -29
_diffrn_reflns_limit_l_max     29
_diffrn_standards_number     0
_diffrn_standards_interval_count     .
_diffrn_standards_interval_time     .
_diffrn_standards_decay_%     ?
_refine_special_details
;
Refinement of <i>F</i>^2^ against ALL reflections. The weighted <i>R</i>-factor
<i>wR</i> and goodness of fit <i>S</i> are based on <i>F</i>^2^, conventional
<i>R</i>-factors <i>R</i> are based on <i>F</i>, with <i>F</i> set to zero for
negative <i>F</i>^2^. The threshold expression of <i>F</i>^2^ >
\s(<i>F</i>^2^) is used only for calculating <i>R</i>-factors(gt) <i>etc</i>.
and is not relevant to the choice of reflections for refinement.
<i>R</i>-factors based on <i>F</i>^2^ are statistically about twice as large
as those based on <i>F</i>, and <i>R</i>- factors based on ALL data will be
even larger.
;
_reflns_number_total     7635
_reflns_number_gt     6141
_reflns_threshold_expression     I>2\s(I)
_refine_ls_structure_factor_coef     Fsqd
_refine_ls_matrix_type     full
_refine_ls_R_factor_all     0.0421
_refine_ls_R_factor_gt     0.0293
_refine_ls_wR_factor_gt     0.0716
_refine_ls_wR_factor_ref     0.0767
_refine_ls_goodness_of_fit_ref     1.037
_refine_ls_restrained_S_all     1.041
_refine_ls_number_reflns     7635
_refine_ls_number_parameters     417
_refine_ls_number_restraints     30
_refine_ls_hydrogen_treatment     constr
_refine_ls_weighting_scheme     calc
_refine_ls_weighting_details
         'calc w=1/[\s^2^(Fo^2^)+(0.0361P)^2^+1.1231P] where P=(Fo^2^+2Fc^2^)/3'
_atom_sites_solution_hydrogens     geom
_atom_sites_solution_primary     direct
_atom_sites_solution_secondary     difmap
_refine_ls_shift/su_max     0.001
_refine_ls_shift/su_mean     0.000
_refine_diff_density_max     0.335
_refine_diff_density_min     -0.503
_refine_ls_extinction_method     none
_refine_ls_extinction_coef     ?
loop_
    _atom_type_symbol
    _atom_type_description
    _atom_type_scat_dispersion_real
    _atom_type_scat_dispersion_imag
    _atom_type_scat_source
    'C' 'C' 0.0033 0.0016
                         'International Tables Vol C Tables 4.2.6.8 and 6.1.1.4'
    'H' 'H' 0.0000 0.0000
                         'International Tables Vol C Tables 4.2.6.8 and 6.1.1.4'
    'N' 'N' 0.0061 0.0033
                         'International Tables Vol C Tables 4.2.6.8 and 6.1.1.4'
    'O' 'O' 0.0106 0.0060
                         'International Tables Vol C Tables 4.2.6.8 and 6.1.1.4'
    'Zn' 'Zn' 0.2839 1.4301
                         'International Tables Vol C Tables 4.2.6.8 and 6.1.1.4'
_computing_data_collection     'APEX2 (Bruker, 2007)'
_computing_cell_refinement     'SAINT (Bruker, 2007)'
_computing_data_reduction     'SAINT (Bruker, 2007)'
_computing_structure_solution     'SHELXS97 (Sheldrick, 2008)'
_computing_structure_refinement     'SHELXL97 (Sheldrick, 2008)'
_computing_molecular_graphics     'ORTEP-3 for Windows (Farrugia, 1997)'
_computing_publication_material
                                'WinGX (Farrugia, 1999) and PLATON (Spek, 2009)'
loop_
    _atom_site_type_symbol
    _atom_site_label
    _atom_site_fract_x
    _atom_site_fract_y
    _atom_site_fract_z
    _atom_site_U_iso_or_equiv
    _atom_site_adp_type
    _atom_site_calc_flag
    _atom_site_refinement_flags
    _atom_site_occupancy
    _atom_site_disorder_assembly
    _atom_site_disorder_group
    Zn Zn1 0.590282(14) -0.001300(11) 0.051808(7) 0.01207(5) Uani d . 1 . .
    O O1 0.71173(9) 0.04299(8) -0.01063(5) 0.0211(2) Uani d . 1 . .
    O O2 0.62210(10) -0.14522(8) 0.02975(5) 0.0224(2) Uani d . 1 . .
    O O3 0.51994(10) 0.14132(8) 0.04988(5) 0.0224(2) Uani d . 1 . .
    O O4 0.42848(9) -0.04493(9) 0.09108(5) 0.0233(2) Uani d . 1 . .
    O O5 0.89856(10) 0.27621(8) 0.22536(5) 0.0239(2) Uani d . 1 . .
    N N1 0.70525(11) 0.01702(9) 0.12883(5) 0.0141(2) Uani d . 1 . .
    N N2 1.04716(11) 0.21838(9) 0.16475(5) 0.0165(3) Uani d . 1 . .
    N N3 1.07197(11) 0.22316(9) -0.20302(5) 0.0168(3) Uani d . 1 . .
    N N4 0.69189(18) -0.58476(12) -0.07155(8) 0.0523(5) Uani d D 1 . .
    C C1 0.68215(13) 0.05780(11) -0.06557(7) 0.0171(3) Uani d . 1 . .
    C C2 0.78619(13) 0.09438(10) -0.10265(6) 0.0153(3) Uani d . 1 . .
    C C3 0.90883(13) 0.11536(11) -0.07684(6) 0.0167(3) Uani d . 1 . .
    H H3A 0.9277 0.1008 -0.0358 0.020 Uiso calc R 1 . .
    C C4 1.00401(13) 0.15681(11) -0.10930(6) 0.0163(3) Uani d . 1 . .
    H H4A 1.0862 0.1713 -0.0901 0.020 Uiso calc R 1 . .
    C C5 0.98026(13) 0.17780(11) -0.17073(6) 0.0156(3) Uani d . 1 . .
    C C6 0.85852(13) 0.14974(11) -0.19736(6) 0.0189(3) Uani d . 1 . .
    H H6A 0.8412 0.1582 -0.2392 0.023 Uiso calc R 1 . .
    C C7 0.76393(13) 0.11015(11) -0.16366(6) 0.0178(3) Uani d . 1 . .
    H H7A 0.6822 0.0934 -0.1826 0.021 Uiso calc R 1 . .
    C C8 1.04919(14) 0.23897(12) -0.26731(6) 0.0209(3) Uani d . 1 . .
    H H8A 1.0051 0.1793 -0.2848 0.025 Uiso calc R 1 . .
    H H8B 1.1339 0.2444 -0.2849 0.025 Uiso calc R 1 . .
    C C9 0.96903(15) 0.33067(13) -0.28572(7) 0.0267(4) Uani d . 1 . .
    H H9A 0.9590 0.3346 -0.3294 0.040 Uiso calc R 1 . .
    H H9B 1.0129 0.3908 -0.2699 0.040 Uiso calc R 1 . .
    H H9C 0.8837 0.3256 -0.2697 0.040 Uiso calc R 1 . .
    C C10 1.18098(13) 0.27590(11) -0.17287(6) 0.0178(3) Uani d . 1 . .
    H H10A 1.2477 0.2868 -0.2017 0.021 Uiso calc R 1 . .
    H H10B 1.2193 0.2333 -0.1403 0.021 Uiso calc R 1 . .
    C C11 1.14461(15) 0.37612(12) -0.14676(7) 0.0241(3) Uani d . 1 . .
    H H11A 1.2217 0.4073 -0.1272 0.036 Uiso calc R 1 . .
    H H11B 1.0800 0.3659 -0.1174 0.036 Uiso calc R 1 . .
    H H11C 1.1088 0.4196 -0.1788 0.036 Uiso calc R 1 . .
    C C12 0.56282(13) -0.18488(11) -0.01543(6) 0.0178(3) Uani d . 1 . .
    C C13 0.59362(14) -0.29028(11) -0.02924(6) 0.0185(3) Uani d . 1 . .
    C C14 0.68952(15) -0.34159(12) 0.00421(7) 0.0231(3) Uani d . 1 A .
    H H14A 0.7339 -0.3092 0.0372 0.028 Uiso calc R 1 . .
    C C15 0.72204(16) -0.43823(12) -0.00909(7) 0.0281(4) Uani d . 1 . .
    H H15A 0.7886 -0.4709 0.0146 0.034 Uiso calc R 1 A .
    C C16 0.65822(19) -0.48938(12) -0.05719(8) 0.0314(4) Uani d . 1 A .
    C C17 0.55900(16) -0.43734(12) -0.09041(7) 0.0281(4) Uani d . 1 . .
    H H17A 0.5123 -0.4697 -0.1227 0.034 Uiso calc R 1 A .
    C C18 0.52914(15) -0.34049(12) -0.07659(7) 0.0215(3) Uani d . 1 A .
    H H18A 0.4628 -0.3070 -0.1000 0.026 Uiso calc R 1 . .
    C C19 0.6089(3) -0.6454(2) -0.11435(12) 0.0390(8) Uani d PD 0.798(5) A 1
    H H19A 0.5177 -0.6240 -0.1135 0.047 Uiso calc PR 0.798(5) A 1
    H H19B 0.6145 -0.7167 -0.1032 0.047 Uiso calc PR 0.798(5) A 1
    C C19A 0.6650(8) -0.6238(6) -0.1345(3) 0.021(2) Uani d PDU 0.202(5) A 2
    H H19C 0.6501 -0.5692 -0.1638 0.025 Uiso calc PR 0.202(5) A 2
    H H19D 0.7350 -0.6677 -0.1469 0.025 Uiso calc PR 0.202(5) A 2
    C C20 0.6553(3) -0.6304(2) -0.17580(13) 0.0488(9) Uani d PD 0.798(5) A 1
    H H20A 0.6016 -0.6697 -0.2047 0.073 Uiso calc PR 0.798(5) A 1
    H H20B 0.7454 -0.6522 -0.1762 0.073 Uiso calc PR 0.798(5) A 1
    H H20C 0.6491 -0.5596 -0.1865 0.073 Uiso calc PR 0.798(5) A 1
    C C20A 0.5425(8) -0.6813(7) -0.1250(4) 0.025(2) Uani d PD 0.202(5) A 2
    H H20D 0.5104 -0.7120 -0.1628 0.038 Uiso calc PR 0.202(5) A 2
    H H20E 0.4770 -0.6358 -0.1111 0.038 Uiso calc PR 0.202(5) A 2
    H H20F 0.5609 -0.7335 -0.0951 0.038 Uiso calc PR 0.202(5) A 2
    C C21 0.8083(2) -0.63245(14) -0.04326(9) 0.0270(5) Uani d PD 0.890(5) A 1
    H H21A 0.8758 -0.5814 -0.0346 0.032 Uiso calc PR 0.890(5) A 1
    H H21B 0.8421 -0.6818 -0.0710 0.032 Uiso calc PR 0.890(5) A 1
    C C21A 0.7424(11) -0.6515(9) -0.0200(5) 0.014(3) Uani d PDU 0.110(5) A 2
    H H21C 0.7204 -0.6266 0.0196 0.017 Uiso calc PR 0.110(5) A 2
    H H21D 0.7165 -0.7222 -0.0252 0.017 Uiso calc PR 0.110(5) A 2
    C C22 0.77785(19) -0.68377(15) 0.01393(10) 0.0317(6) Uani d PD 0.890(5) A 1
    H H22A 0.8564 -0.7150 0.0321 0.048 Uiso calc PR 0.890(5) A 1
    H H22B 0.7119 -0.7350 0.0052 0.048 Uiso calc PR 0.890(5) A 1
    H H22C 0.7455 -0.6347 0.0416 0.048 Uiso calc PR 0.890(5) A 1
    C C22A 0.8816(13) -0.6323(12) -0.0329(7) 0.023(4) Uani d PDU 0.110(5) A 2
    H H22D 0.9389 -0.6677 -0.0036 0.035 Uiso calc PR 0.110(5) A 2
    H H22E 0.8993 -0.5606 -0.0304 0.035 Uiso calc PR 0.110(5) A 2
    H H22F 0.8966 -0.6562 -0.0731 0.035 Uiso calc PR 0.110(5) A 2
    C C23 0.78856(12) 0.09373(11) 0.13414(6) 0.0151(3) Uani d . 1 . .
    H H23A 0.7982 0.1353 0.1005 0.018 Uiso calc R 1 . .
    C C24 0.86084(12) 0.11458(11) 0.18662(6) 0.0146(3) Uani d . 1 . .
    C C25 0.84666(13) 0.05239(11) 0.23546(6) 0.0176(3) Uani d . 1 . .
    H H25A 0.8948 0.0646 0.2722 0.021 Uiso calc R 1 . .
    C C26 0.76207(14) -0.02724(11) 0.23011(7) 0.0177(3) Uani d . 1 . .
    H H26A 0.7523 -0.0710 0.2628 0.021 Uiso calc R 1 . .
    C C27 0.69193(13) -0.04194(11) 0.17624(6) 0.0156(3) Uani d . 1 . .
    H H27A 0.6322 -0.0957 0.1727 0.019 Uiso calc R 1 . .
    C C28 0.93872(13) 0.20938(11) 0.19367(6) 0.0162(3) Uani d . 1 . .
    C C29 1.10610(13) 0.13687(11) 0.13207(6) 0.0184(3) Uani d . 1 . .
    H H29A 1.0595 0.0740 0.1392 0.022 Uiso calc R 1 . .
    H H29B 1.1970 0.1283 0.1476 0.022 Uiso calc R 1 . .
    C C30 1.10256(16) 0.15648(13) 0.06565(7) 0.0272(4) Uani d . 1 . .
    H H30A 1.1425 0.1005 0.0457 0.041 Uiso calc R 1 . .
    H H30B 1.1502 0.2179 0.0583 0.041 Uiso calc R 1 . .
    H H30C 1.0127 0.1638 0.0499 0.041 Uiso calc R 1 . .
    C C31 1.11704(14) 0.31346(11) 0.17016(7) 0.0218(3) Uani d . 1 . .
    H H31A 1.2063 0.3033 0.1584 0.026 Uiso calc R 1 . .
    H H31B 1.1222 0.3347 0.2125 0.026 Uiso calc R 1 . .
    C C32 1.05431(16) 0.39602(12) 0.13212(8) 0.0309(4) Uani d . 1 . .
    H H32A 1.1052 0.4573 0.1376 0.046 Uiso calc R 1 . .
    H H32B 0.9665 0.4077 0.1442 0.046 Uiso calc R 1 . .
    H H32C 1.0507 0.3763 0.0900 0.046 Uiso calc R 1 . .
loop_
    _atom_site_aniso_label
    _atom_site_aniso_U_11
    _atom_site_aniso_U_22
    _atom_site_aniso_U_33
    _atom_site_aniso_U_12
    _atom_site_aniso_U_13
    _atom_site_aniso_U_23
    Zn1 0.01304(8) 0.01106(9) 0.01221(9) 0.00028(6) 0.00165(6) -0.00082(6)
    O1 0.0216(5) 0.0223(6) 0.0204(5) -0.0014(5) 0.0085(4) 0.0013(5)
    O2 0.0304(6) 0.0132(5) 0.0238(6) 0.0017(5) 0.0019(4) -0.0040(5)
    O3 0.0274(6) 0.0142(5) 0.0257(6) 0.0067(4) 0.0026(4) 0.0000(5)
    O4 0.0168(5) 0.0281(6) 0.0256(6) -0.0040(5) 0.0057(4) 0.0017(5)
    O5 0.0239(5) 0.0195(6) 0.0292(6) -0.0031(5) 0.0091(4) -0.0091(5)
    N1 0.0142(5) 0.0124(6) 0.0160(6) 0.0015(4) 0.0030(4) -0.0008(5)
    N2 0.0143(5) 0.0152(6) 0.0199(6) -0.0008(5) 0.0010(5) -0.0042(5)
    N3 0.0159(5) 0.0193(7) 0.0157(6) -0.0015(5) 0.0039(4) 0.0010(5)
    N4 0.0780(12) 0.0235(8) 0.0499(10) 0.0278(9) -0.0370(9) -0.0196(8)
    C1 0.0198(7) 0.0104(7) 0.0219(8) 0.0016(6) 0.0075(6) -0.0015(6)
    C2 0.0169(6) 0.0110(7) 0.0186(7) 0.0010(5) 0.0052(5) 0.0002(6)
    C3 0.0204(7) 0.0141(7) 0.0157(7) 0.0011(6) 0.0033(5) -0.0005(6)
    C4 0.0159(6) 0.0158(7) 0.0173(7) -0.0001(6) 0.0014(5) -0.0003(6)
    C5 0.0161(6) 0.0128(7) 0.0184(7) 0.0013(6) 0.0053(5) 0.0000(6)
    C6 0.0189(7) 0.0219(8) 0.0158(7) 0.0000(6) 0.0017(5) 0.0021(6)
    C7 0.0149(6) 0.0177(7) 0.0210(7) -0.0007(6) 0.0015(5) 0.0005(6)
    C8 0.0193(7) 0.0275(8) 0.0165(7) -0.0014(6) 0.0055(6) 0.0027(7)
    C9 0.0261(8) 0.0297(9) 0.0240(8) -0.0027(7) -0.0007(6) 0.0073(7)
    C10 0.0161(6) 0.0188(8) 0.0190(7) -0.0021(6) 0.0039(5) 0.0004(6)
    C11 0.0305(8) 0.0205(8) 0.0215(8) 0.0008(7) 0.0022(6) 0.0001(7)
    C12 0.0207(7) 0.0141(7) 0.0195(7) 0.0015(6) 0.0080(6) 0.0015(6)
    C13 0.0240(7) 0.0127(7) 0.0191(7) 0.0027(6) 0.0040(6) -0.0002(6)
    C14 0.0318(8) 0.0168(8) 0.0200(8) 0.0033(7) -0.0039(6) -0.0032(7)
    C15 0.0370(9) 0.0191(8) 0.0266(9) 0.0099(7) -0.0102(7) -0.0026(7)
    C16 0.0457(10) 0.0163(8) 0.0304(9) 0.0118(7) -0.0102(8) -0.0068(7)
    C17 0.0375(9) 0.0196(8) 0.0256(8) 0.0074(7) -0.0111(7) -0.0078(7)
    C18 0.0258(7) 0.0172(8) 0.0211(8) 0.0057(6) -0.0022(6) 0.0006(6)
    C19 0.048(2) 0.0193(14) 0.0468(17) 0.0109(14) -0.0154(15) -0.0123(13)
    C19A 0.029(4) 0.011(3) 0.024(4) 0.000(3) 0.008(3) 0.000(3)
    C20 0.0493(15) 0.0474(17) 0.0470(19) 0.0233(13) -0.0163(12) -0.0227(14)
    C20A 0.022(4) 0.019(5) 0.035(5) -0.004(4) -0.005(4) 0.004(4)
    C21 0.0295(12) 0.0161(9) 0.0355(11) 0.0056(8) 0.0039(9) -0.0024(8)
    C21A 0.021(5) 0.011(5) 0.010(5) 0.005(4) -0.003(4) 0.000(4)
    C22 0.0302(10) 0.0230(10) 0.0419(13) 0.0001(8) 0.0021(9) 0.0014(9)
    C22A 0.017(5) 0.022(5) 0.030(5) 0.000(4) 0.001(4) -0.002(4)
    C23 0.0147(6) 0.0136(7) 0.0173(7) 0.0009(5) 0.0041(5) 0.0000(6)
    C24 0.0130(6) 0.0135(7) 0.0176(7) 0.0016(5) 0.0029(5) -0.0032(6)
    C25 0.0183(7) 0.0184(8) 0.0157(7) 0.0032(6) -0.0010(5) -0.0022(6)
    C26 0.0205(7) 0.0163(7) 0.0166(7) 0.0030(6) 0.0024(6) 0.0027(6)
    C27 0.0161(6) 0.0119(7) 0.0192(7) 0.0012(6) 0.0033(5) -0.0001(6)
    C28 0.0152(6) 0.0164(7) 0.0168(7) 0.0002(6) -0.0010(5) -0.0011(6)
    C29 0.0146(6) 0.0174(8) 0.0234(8) 0.0015(6) 0.0028(5) -0.0038(6)
    C30 0.0322(8) 0.0264(9) 0.0235(8) 0.0083(7) 0.0062(6) -0.0033(7)
    C31 0.0188(7) 0.0198(8) 0.0271(8) -0.0049(6) 0.0037(6) -0.0067(7)
    C32 0.0342(9) 0.0162(8) 0.0427(10) -0.0041(7) 0.0059(8) -0.0002(8)
_geom_special_details
;
All e.s.d.'s (except the e.s.d. in the dihedral angle between two l.s. planes)
are estimated using the full covariance matrix. The cell e.s.d.'s are taken
into account individually in the estimation of e.s.d.'s in distances, angles
and torsion angles; correlations between e.s.d.'s in cell parameters are only
used when they are defined by crystal symmetry. An approximate (isotropic)
treatment of cell e.s.d.'s is used for estimating e.s.d.'s involving l.s.
planes.
;
loop_
    _geom_bond_atom_site_label_1
    _geom_bond_atom_site_label_2
    _geom_bond_site_symmetry_2
    _geom_bond_distance
    _geom_bond_publ_flag
    Zn1 Zn1 3_655 2.8874(3) y
    Zn1 O1 . 2.0349(10) y
    Zn1 O2 . 2.0251(10) y
    Zn1 O3 . 2.0465(10) y
    Zn1 O4 . 2.0337(10) y
    Zn1 N1 . 2.0484(12) y
    O1 C1 . 1.2664(18) ?
    O2 C12 . 1.2673(18) ?
    O3 C12 3_655 1.2599(18) ?
    O4 C1 3_655 1.2599(17) ?
    O5 C28 . 1.2339(17) ?
    N1 C23 . 1.3439(18) ?
    N1 C27 . 1.3403(19) ?
    N2 C28 . 1.3415(17) ?
    N2 C29 . 1.4721(18) ?
    N2 C31 . 1.4678(19) ?
    N3 C5 . 1.3760(17) ?
    N3 C8 . 1.4620(18) ?
    N3 C10 . 1.4612(18) ?
    N4 C16 . 1.370(2) ?
    N4 C19 . 1.488(3) ?
    N4 C19A . 1.515(6) ?
    N4 C21 . 1.472(2) ?
    N4 C21A . 1.527(8) ?
    C1 O4 3_655 1.2599(17) ?
    C1 C2 . 1.4896(19) ?
    C2 C3 . 1.391(2) ?
    C2 C7 . 1.390(2) ?
    C3 C4 . 1.3826(19) ?
    C3 H3A . 0.95 ?
    C4 C5 . 1.413(2) ?
    C4 H4A . 0.95 ?
    C5 C6 . 1.412(2) ?
    C6 C7 . 1.3845(19) ?
    C6 H6A . 0.95 ?
    C7 H7A . 0.95 ?
    C8 C9 . 1.526(2) ?
    C8 H8A . 0.99 ?
    C8 H8B . 0.99 ?
    C9 H9A . 0.98 ?
    C9 H9B . 0.98 ?
    C9 H9C . 0.98 ?
    C10 C11 . 1.524(2) ?
    C10 H10A . 0.99 ?
    C10 H10B . 0.99 ?
    C11 H11A . 0.98 ?
    C11 H11B . 0.98 ?
    C11 H11C . 0.98 ?
    C12 O3 3_655 1.2599(18) ?
    C12 C13 . 1.486(2) ?
    C13 C14 . 1.388(2) ?
    C13 C18 . 1.391(2) ?
    C14 C15 . 1.377(2) ?
    C14 H14A . 0.95 ?
    C15 C16 . 1.407(2) ?
    C15 H15A . 0.95 ?
    C16 C17 . 1.414(2) ?
    C17 C18 . 1.376(2) ?
    C17 H17A . 0.95 ?
    C18 H18A . 0.95 ?
    C19 C20 . 1.504(4) ?
    C19 H19A . 0.99 ?
    C19 H19B . 0.99 ?
    C19A C20A . 1.514(7) ?
    C19A H19C . 0.99 ?
    C19A H19D . 0.99 ?
    C20 H20A . 0.98 ?
    C20 H20B . 0.98 ?
    C20 H20C . 0.98 ?
    C20A H20D . 0.98 ?
    C20A H20E . 0.98 ?
    C20A H20F . 0.98 ?
    C21 C22 . 1.508(3) ?
    C21 H21A . 0.99 ?
    C21 H21B . 0.99 ?
    C21A C22A . 1.514(8) ?
    C21A H21C . 0.99 ?
    C21A H21D . 0.99 ?
    C22 H22A . 0.98 ?
    C22 H22B . 0.98 ?
    C22 H22C . 0.98 ?
    C22A H22D . 0.98 ?
    C22A H22E . 0.98 ?
    C22A H22F . 0.98 ?
    C23 C24 . 1.382(2) ?
    C23 H23A . 0.95 ?
    C24 C25 . 1.393(2) ?
    C24 C28 . 1.509(2) ?
    C25 C26 . 1.382(2) ?
    C25 H25A . 0.95 ?
    C26 C27 . 1.383(2) ?
    C26 H26A . 0.95 ?
    C27 H27A . 0.95 ?
    C29 C30 . 1.512(2) ?
    C29 H29A . 0.99 ?
    C29 H29B . 0.99 ?
    C30 H30A . 0.98 ?
    C30 H30B . 0.98 ?
    C30 H30C . 0.98 ?
    C31 C32 . 1.518(2) ?
    C31 H31A . 0.99 ?
    C31 H31B . 0.99 ?
    C32 H32A . 0.98 ?
    C32 H32B . 0.98 ?
    C32 H32C . 0.98 ?
loop_
    _geom_angle_atom_site_label_1
    _geom_angle_atom_site_label_2
    _geom_angle_atom_site_label_3
    _geom_angle_site_symmetry_1
    _geom_angle_site_symmetry_3
    _geom_angle
    _geom_angle_publ_flag
    O2 Zn1 O4 . . 89.12(4) ?
    O2 Zn1 O1 . . 89.50(4) ?
    O4 Zn1 O1 . . 161.75(4) ?
    O2 Zn1 O3 . . 161.66(4) ?
    O4 Zn1 O3 . . 88.54(4) ?
    O1 Zn1 O3 . . 87.08(4) ?
    O2 Zn1 N1 . . 103.03(4) ?
    O4 Zn1 N1 . . 96.87(4) ?
    O1 Zn1 N1 . . 101.17(4) ?
    O3 Zn1 N1 . . 95.31(4) ?
    O2 Zn1 Zn1 . 3_655 85.53(3) ?
    O4 Zn1 Zn1 . 3_655 80.95(3) ?
    O1 Zn1 Zn1 . 3_655 80.80(3) ?
    O3 Zn1 Zn1 . 3_655 76.14(3) ?
    N1 Zn1 Zn1 . 3_655 171.18(3) ?
    C1 O1 Zn1 . . 126.55(9) ?
    C12 O2 Zn1 . . 121.15(9) ?
    C12 O3 Zn1 3_655 . 132.36(10) ?
    C1 O4 Zn1 3_655 . 126.57(10) ?
    C27 N1 C23 . . 118.75(12) ?
    C27 N1 Zn1 . . 120.95(9) ?
    C23 N1 Zn1 . . 120.09(10) ?
    C28 N2 C31 . . 117.63(12) ?
    C28 N2 C29 . . 124.34(12) ?
    C31 N2 C29 . . 117.84(11) ?
    C5 N3 C10 . . 120.74(12) ?
    C5 N3 C8 . . 120.81(12) ?
    C10 N3 C8 . . 117.13(11) ?
    C16 N4 C21 . . 121.25(15) ?
    C16 N4 C19 . . 121.07(16) ?
    C21 N4 C19 . . 117.63(16) ?
    C16 N4 C19A . . 120.6(4) ?
    C21 N4 C19A . . 110.3(4) ?
    C16 N4 C21A . . 116.7(5) ?
    C19 N4 C21A . . 108.9(5) ?
    C19A N4 C21A . . 122.4(6) ?
    O4 C1 O1 3_655 . 125.11(13) ?
    O4 C1 C2 3_655 . 117.60(13) ?
    O1 C1 C2 . . 117.28(12) ?
    C7 C2 C3 . . 117.82(12) ?
    C7 C2 C1 . . 121.46(13) ?
    C3 C2 C1 . . 120.71(13) ?
    C4 C3 C2 . . 121.84(13) ?
    C4 C3 H3A . . 119.1 ?
    C2 C3 H3A . . 119.1 ?
    C3 C4 C5 . . 120.69(13) ?
    C3 C4 H4A . . 119.7 ?
    C5 C4 H4A . . 119.7 ?
    N3 C5 C6 . . 121.70(13) ?
    N3 C5 C4 . . 121.37(13) ?
    C6 C5 C4 . . 116.93(12) ?
    C7 C6 C5 . . 121.17(13) ?
    C7 C6 H6A . . 119.4 ?
    C5 C6 H6A . . 119.4 ?
    C6 C7 C2 . . 121.32(13) ?
    C6 C7 H7A . . 119.3 ?
    C2 C7 H7A . . 119.3 ?
    N3 C8 C9 . . 115.68(13) ?
    N3 C8 H8A . . 108.4 ?
    C9 C8 H8A . . 108.4 ?
    N3 C8 H8B . . 108.4 ?
    C9 C8 H8B . . 108.4 ?
    H8A C8 H8B . . 107.4 ?
    C8 C9 H9A . . 109.5 ?
    C8 C9 H9B . . 109.5 ?
    H9A C9 H9B . . 109.5 ?
    C8 C9 H9C . . 109.5 ?
    H9A C9 H9C . . 109.5 ?
    H9B C9 H9C . . 109.5 ?
    N3 C10 C11 . . 113.65(12) ?
    N3 C10 H10A . . 108.8 ?
    C11 C10 H10A . . 108.8 ?
    N3 C10 H10B . . 108.8 ?
    C11 C10 H10B . . 108.8 ?
    H10A C10 H10B . . 107.7 ?
    C10 C11 H11A . . 109.5 ?
    C10 C11 H11B . . 109.5 ?
    H11A C11 H11B . . 109.5 ?
    C10 C11 H11C . . 109.5 ?
    H11A C11 H11C . . 109.5 ?
    H11B C11 H11C . . 109.5 ?
    O3 C12 O2 3_655 . 124.80(14) ?
    O3 C12 C13 3_655 . 117.40(13) ?
    O2 C12 C13 . . 117.79(13) ?
    C14 C13 C18 . . 117.65(14) ?
    C14 C13 C12 . . 120.99(13) ?
    C18 C13 C12 . . 121.36(13) ?
    C15 C14 C13 . . 121.76(15) ?
    C15 C14 H14A . . 119.1 ?
    C13 C14 H14A . . 119.1 ?
    C14 C15 C16 . . 121.05(15) ?
    C14 C15 H15A . . 119.5 ?
    C16 C15 H15A . . 119.5 ?
    N4 C16 C15 . . 121.43(15) ?
    N4 C16 C17 . . 121.65(15) ?
    C15 C16 C17 . . 116.92(14) ?
    C18 C17 C16 . . 120.93(15) ?
    C18 C17 H17A . . 119.5 ?
    C16 C17 H17A . . 119.5 ?
    C17 C18 C13 . . 121.68(14) ?
    C17 C18 H18A . . 119.2 ?
    C13 C18 H18A . . 119.2 ?
    N4 C19 C20 . . 108.2(3) ?
    N4 C19 H19A . . 110.1 ?
    C20 C19 H19A . . 110.1 ?
    N4 C19 H19B . . 110.1 ?
    C20 C19 H19B . . 110.1 ?
    H19A C19 H19B . . 108.4 ?
    C19 C20 H20A . . 109.5 ?
    C19 C20 H20B . . 109.5 ?
    H20A C20 H20B . . 109.5 ?
    C19 C20 H20C . . 109.5 ?
    H20A C20 H20C . . 109.5 ?
    H20B C20 H20C . . 109.5 ?
    C20A C19A N4 . . 98.6(6) ?
    C20A C19A H19C . . 112.0 ?
    N4 C19A H19C . . 112.0 ?
    C20A C19A H19D . . 112.0 ?
    N4 C19A H19D . . 112.0 ?
    H19C C19A H19D . . 109.7 ?
    C19A C20A H20D . . 109.5 ?
    C19A C20A H20E . . 109.5 ?
    H20D C20A H20E . . 109.5 ?
    C19A C20A H20F . . 109.5 ?
    H20D C20A H20F . . 109.5 ?
    H20E C20A H20F . . 109.5 ?
    N4 C21 C22 . . 110.67(18) ?
    N4 C21 H21A . . 109.5 ?
    C22 C21 H21A . . 109.5 ?
    N4 C21 H21B . . 109.5 ?
    C22 C21 H21B . . 109.5 ?
    H21A C21 H21B . . 108.1 ?
    C21 C22 H22A . . 109.5 ?
    C21 C22 H22B . . 109.5 ?
    H22A C22 H22B . . 109.5 ?
    C21 C22 H22C . . 109.5 ?
    H22A C22 H22C . . 109.5 ?
    H22B C22 H22C . . 109.5 ?
    C22A C21A N4 . . 92.2(9) ?
    C22A C21A H21C . . 113.2 ?
    N4 C21A H21C . . 113.2 ?
    C22A C21A H21D . . 113.2 ?
    N4 C21A H21D . . 113.2 ?
    H21C C21A H21D . . 110.6 ?
    C21A C22A H22D . . 109.5 ?
    C21A C22A H22E . . 109.5 ?
    H22D C22A H22E . . 109.5 ?
    C21A C22A H22F . . 109.5 ?
    H22D C22A H22F . . 109.5 ?
    H22E C22A H22F . . 109.5 ?
    N1 C23 C24 . . 122.65(13) ?
    N1 C23 H23A . . 118.7 ?
    C24 C23 H23A . . 118.7 ?
    C23 C24 C25 . . 118.02(13) ?
    C23 C24 C28 . . 121.06(13) ?
    C25 C24 C28 . . 120.39(13) ?
    C26 C25 C24 . . 119.61(13) ?
    C26 C25 H25A . . 120.2 ?
    C24 C25 H25A . . 120.2 ?
    C25 C26 C27 . . 118.67(14) ?
    C25 C26 H26A . . 120.7 ?
    C27 C26 H26A . . 120.7 ?
    N1 C27 C26 . . 122.28(13) ?
    N1 C27 H27A . . 118.9 ?
    C26 C27 H27A . . 118.9 ?
    O5 C28 N2 . . 122.70(13) ?
    O5 C28 C24 . . 118.24(12) ?
    N2 C28 C24 . . 119.05(12) ?
    N2 C29 C30 . . 112.26(12) ?
    N2 C29 H29A . . 109.2 ?
    C30 C29 H29A . . 109.2 ?
    N2 C29 H29B . . 109.2 ?
    C30 C29 H29B . . 109.2 ?
    H29A C29 H29B . . 107.9 ?
    C29 C30 H30A . . 109.5 ?
    C29 C30 H30B . . 109.5 ?
    H30A C30 H30B . . 109.5 ?
    C29 C30 H30C . . 109.5 ?
    H30A C30 H30C . . 109.5 ?
    H30B C30 H30C . . 109.5 ?
    N2 C31 C32 . . 113.34(13) ?
    N2 C31 H31A . . 108.9 ?
    C32 C31 H31A . . 108.9 ?
    N2 C31 H31B . . 108.9 ?
    C32 C31 H31B . . 108.9 ?
    H31A C31 H31B . . 107.7 ?
    C31 C32 H32A . . 109.5 ?
    C31 C32 H32B . . 109.5 ?
    H32A C32 H32B . . 109.5 ?
    C31 C32 H32C . . 109.5 ?
    H32A C32 H32C . . 109.5 ?
    H32B C32 H32C . . 109.5 ?
loop_
    _geom_torsion_atom_site_label_1
    _geom_torsion_atom_site_label_2
    _geom_torsion_atom_site_label_3
    _geom_torsion_atom_site_label_4
    _geom_torsion_site_symmetry_1
    _geom_torsion_site_symmetry_2
    _geom_torsion_site_symmetry_3
    _geom_torsion_site_symmetry_4
    _geom_torsion
    _geom_torsion_publ_flag
    O2 Zn1 O1 C1 . . . . 86.39(12) ?
    O4 Zn1 O1 C1 . . . . 0.7(2) ?
    O3 Zn1 O1 C1 . . . . -75.59(12) ?
    N1 Zn1 O1 C1 . . . . -170.43(12) ?
    Zn1 Zn1 O1 C1 3_655 . . . 0.84(11) ?
    O4 Zn1 O2 C12 . . . . 80.83(11) ?
    O1 Zn1 O2 C12 . . . . -80.97(11) ?
    O3 Zn1 O2 C12 . . . . -1.8(2) ?
    N1 Zn1 O2 C12 . . . . 177.68(10) ?
    Zn1 Zn1 O2 C12 3_655 . . . -0.16(10) ?
    O2 Zn1 O3 C12 . . . 3_655 3.0(2) ?
    O4 Zn1 O3 C12 . . . 3_655 -79.71(13) ?
    O1 Zn1 O3 C12 . . . 3_655 82.56(13) ?
    N1 Zn1 O3 C12 . . . 3_655 -176.48(13) ?
    Zn1 Zn1 O3 C12 3_655 . . 3_655 1.32(12) ?
    O2 Zn1 O4 C1 . . . 3_655 -84.71(12) ?
    O1 Zn1 O4 C1 . . . 3_655 1.0(2) ?
    O3 Zn1 O4 C1 . . . 3_655 77.11(12) ?
    N1 Zn1 O4 C1 . . . 3_655 172.28(12) ?
    Zn1 Zn1 O4 C1 3_655 . . 3_655 0.91(12) ?
    O2 Zn1 N1 C27 . . . . -56.86(11) ?
    O4 Zn1 N1 C27 . . . . 33.82(11) ?
    O1 Zn1 N1 C27 . . . . -148.95(10) ?
    O3 Zn1 N1 C27 . . . . 122.98(10) ?
    O2 Zn1 N1 C23 . . . . 128.42(10) ?
    O4 Zn1 N1 C23 . . . . -140.90(10) ?
    O1 Zn1 N1 C23 . . . . 36.33(11) ?
    O3 Zn1 N1 C23 . . . . -51.73(10) ?
    Zn1 O1 C1 O4 . . . 3_655 -1.8(2) ?
    Zn1 O1 C1 C2 . . . . 177.44(9) ?
    O4 C1 C2 C7 3_655 . . . -2.5(2) ?
    O1 C1 C2 C7 . . . . 178.20(13) ?
    O4 C1 C2 C3 3_655 . . . 176.53(13) ?
    O1 C1 C2 C3 . . . . -2.8(2) ?
    C7 C2 C3 C4 . . . . 4.3(2) ?
    C1 C2 C3 C4 . . . . -174.77(13) ?
    C2 C3 C4 C5 . . . . -1.2(2) ?
    C10 N3 C5 C6 . . . . 163.01(13) ?
    C8 N3 C5 C6 . . . . -3.5(2) ?
    C10 N3 C5 C4 . . . . -17.2(2) ?
    C8 N3 C5 C4 . . . . 176.24(13) ?
    C3 C4 C5 N3 . . . . 177.03(13) ?
    C3 C4 C5 C6 . . . . -3.2(2) ?
    N3 C5 C6 C7 . . . . -175.71(14) ?
    C4 C5 C6 C7 . . . . 4.5(2) ?
    C5 C6 C7 C2 . . . . -1.5(2) ?
    C3 C2 C7 C6 . . . . -2.9(2) ?
    C1 C2 C7 C6 . . . . 176.11(14) ?
    C5 N3 C8 C9 . . . . 82.09(17) ?
    C10 N3 C8 C9 . . . . -84.90(15) ?
    C5 N3 C10 C11 . . . . -74.11(17) ?
    C8 N3 C10 C11 . . . . 92.88(15) ?
    Zn1 O2 C12 O3 . . . 3_655 -0.69(19) ?
    Zn1 O2 C12 C13 . . . . 178.81(9) ?
    O3 C12 C13 C14 3_655 . . . 175.86(14) ?
    O2 C12 C13 C14 . . . . -3.7(2) ?
    O3 C12 C13 C18 3_655 . . . -3.1(2) ?
    O2 C12 C13 C18 . . . . 177.38(13) ?
    C18 C13 C14 C15 . . . . 1.0(2) ?
    C12 C13 C14 C15 . . . . -177.97(15) ?
    C13 C14 C15 C16 . . . . -0.5(3) ?
    C21 N4 C16 C15 . . . . -9.2(3) ?
    C19 N4 C16 C15 . . . . 168.0(2) ?
    C19A N4 C16 C15 . . . . -155.2(4) ?
    C21A N4 C16 C15 . . . . 31.6(6) ?
    C21 N4 C16 C17 . . . . 169.95(19) ?
    C19 N4 C16 C17 . . . . -12.8(3) ?
    C19A N4 C16 C17 . . . . 24.0(5) ?
    C21A N4 C16 C17 . . . . -149.3(5) ?
    C14 C15 C16 N4 . . . . 178.53(19) ?
    C14 C15 C16 C17 . . . . -0.7(3) ?
    N4 C16 C17 C18 . . . . -177.90(19) ?
    C15 C16 C17 C18 . . . . 1.3(3) ?
    C16 C17 C18 C13 . . . . -0.8(3) ?
    C14 C13 C18 C17 . . . . -0.4(2) ?
    C12 C13 C18 C17 . . . . 178.60(15) ?
    C16 N4 C19 C20 . . . . 92.3(3) ?
    C21 N4 C19 C20 . . . . -90.3(2) ?
    C19A N4 C19 C20 . . . . -6.4(7) ?
    C21A N4 C19 C20 . . . . -128.3(5) ?
    C16 N4 C19A C20A . . . . -99.3(6) ?
    C21 N4 C19A C20A . . . . 111.4(5) ?
    C19 N4 C19A C20A . . . . 1.3(4) ?
    C21A N4 C19A C20A . . . . 73.6(8) ?
    C16 N4 C21 C22 . . . . 88.0(2) ?
    C19 N4 C21 C22 . . . . -89.4(3) ?
    C19A N4 C21 C22 . . . . -123.0(4) ?
    C21A N4 C21 C22 . . . . -5.3(8) ?
    C16 N4 C21A C22A . . . . -98.4(8) ?
    C21 N4 C21A C22A . . . . 8.8(6) ?
    C19 N4 C21A C22A . . . . 120.2(8) ?
    C19A N4 C21A C22A . . . . 88.5(9) ?
    C27 N1 C23 C24 . . . . -0.2(2) ?
    Zn1 N1 C23 C24 . . . . 174.59(10) ?
    N1 C23 C24 C25 . . . . 0.6(2) ?
    N1 C23 C24 C28 . . . . -171.13(12) ?
    C23 C24 C25 C26 . . . . 0.1(2) ?
    C28 C24 C25 C26 . . . . 171.85(13) ?
    C24 C25 C26 C27 . . . . -1.0(2) ?
    C23 N1 C27 C26 . . . . -0.8(2) ?
    Zn1 N1 C27 C26 . . . . -175.60(10) ?
    C25 C26 C27 N1 . . . . 1.5(2) ?
    C31 N2 C28 O5 . . . . -2.0(2) ?
    C29 N2 C28 O5 . . . . 172.87(13) ?
    C31 N2 C28 C24 . . . . 176.98(12) ?
    C29 N2 C28 C24 . . . . -8.2(2) ?
    C23 C24 C28 O5 . . . . 106.09(16) ?
    C25 C24 C28 O5 . . . . -65.45(18) ?
    C23 C24 C28 N2 . . . . -72.92(18) ?
    C25 C24 C28 N2 . . . . 115.54(15) ?
    C28 N2 C29 C30 . . . . 114.21(15) ?
    C31 N2 C29 C30 . . . . -70.95(16) ?
    C28 N2 C31 C32 . . . . -76.65(17) ?
    C29 N2 C31 C32 . . . . 108.16(15) ?
loop_
    _geom_hbond_atom_site_label_D
    _geom_hbond_atom_site_label_H
    _geom_hbond_atom_site_label_A
    _geom_hbond_site_symmetry_A
    _geom_hbond_distance_DH
    _geom_hbond_distance_HA
    _geom_hbond_distance_DA
    _geom_hbond_angle_DHA
    _geom_hbond_publ_flag
    C10 H10A O5 4_665 0.99 2.49 3.390(2) 151 yes
    C21 H21B Cg1 1_565 0.99 2.94 3.879(3) 163 yes
    C29 H29A Cg1 3_555 0.99 2.87 3.637(2) 137 yes
data_global
_journal_date_recd_electronic     2009-07-10
_journal_date_accepted     2009-07-16
_journal_name_full     'Acta Crystallographica, Section E'
_journal_year     2009
_journal_volume     65
_journal_issue      8
_journal_page_first     m955
_journal_page_last     m956
_journal_paper_category     QM
_journal_coeditor_code     CI2853
_publ_contact_author
;
Dr. Tuncer H\"okelek
Hacettepe University
Department of Physics
06800 Beytepe
Ankara
Turkey
;
_publ_contact_author_email     merzifon@hacettepe.edu.tr
_publ_contact_author_fax     '90(312)2352550'
_publ_contact_author_phone     '90(312)2977242'
_publ_section_title
;\
Tetrakis[\m-4-(diethylamino)benzoato-\k^2^<i>O</i>:<i>O</i>']bis[(<i>N</i>,\
<i>N</i>-diethylnicotinamide-\k<i>N</i>^1^)zinc(II)]
;
loop_
    _publ_author_name
    _publ_author_address
    'H\"okelek, Tuncer'
;
Department of Physics
Hacettepe University
06800 Beytepe
Ankara
Turkey
;
    'Y\?ilmaz, Filiz'
;
Department of Chemistry
Faculty of Science
Anadolu University
26470 Yeniba\(glar
Eski\,sehir
Turkey
;
    'Tercan, Bar\?i\,s'
;
Department of Physics
Karab\"uk University
78050 Karab\"uk
Turkey
;
    'Aybirdi, \"Ozg\"ur'
;
Department of Chemistry
Kafkas University
63100 Kars
Turkey
;
    'Necefo\(glu, Hacali'
;
Department of Chemistry
Kafkas University
63100 Kars
Turkey
;
