# Supplementary material for: Tetra­kis[μ-4-(diethyl­amino)benzoato-κ2 O:O′]bis­[(N,N-diethyl­nicotinamide-κN 1)zinc(II)]
Source: Acta Crystallogr Sect E Struct Rep Online. 2009 Jul 18;65(Pt 8):m955–6. doi: 10.1107/S1600536809027986 (PMC2977087; doi:10.1107/S1600536809027986)
Supplement: Supplementary file 2 [file e-65-0m955-Isup2.hkl]

#
# h,k,l, Fc-squared, Fo-squared, sigma(Fo-squared) and status flag
#
data_I
_shelx_title ' I         P 21/n       R = 0.04'
_shelx_refln_list_code          4
_shelx_F_calc_maximum      400.75
_exptl_crystal_F_000      1328.00
_reflns_d_resolution_high  0.7507
 
loop_
 _symmetry_equiv_pos_as_xyz
 'x, y, z'
 '-x+1/2, y+1/2, -z+1/2'
 '-x, -y, -z'
 'x-1/2, -y-1/2, z-1/2'
 
_cell_length_a    10.3758
_cell_length_b    13.4107
_cell_length_c    22.4458
_cell_angle_alpha  90.000
_cell_angle_beta   93.837
_cell_angle_gamma  90.000
 
_shelx_F_squared_multiplier     1.000
 
loop_
 _refln_index_h
 _refln_index_k
 _refln_index_l
 _refln_F_squared_calc
 _refln_F_squared_meas
 _refln_F_squared_sigma
 _refln_observed_status
   2   0   0     1533.00     1565.56     16.84 o
   4   0   0     5564.89     5652.28     61.70 o
   6   0   0     9622.15     9680.34    123.51 o
   8   0   0     1264.34     1355.99     26.38 o
  10   0   0     2708.97     2721.73     65.57 o
  12   0   0      189.25      185.22     23.46 o
   1   1   0     2869.50     2930.97     31.96 o
   2   1   0       38.23       72.75      2.35 o
   3   1   0       76.86      111.19      2.23 o
   4   1   0      432.34      468.28      5.22 o
   5   1   0     5345.62     5328.92     40.42 o
   6   1   0       21.11       14.53      2.42 o
   7   1   0     4542.89     4621.00     49.99 o
   8   1   0      320.51      308.03      9.30 o
   9   1   0      130.97      141.32      8.14 o
  10   1   0      219.01      207.30      9.42 o
  11   1   0     2993.33     3128.96     52.82 o
  12   1   0       18.12       14.72     17.29 o
  13   1   0       39.07       25.13     13.51 o
   0   2   0     2249.38     2184.62     38.62 o
   1   2   0     5520.52     5554.11     57.32 o
   2   2   0    20310.23    19630.72    221.29 o
   3   2   0      687.80      684.35      7.47 o
   4   2   0      581.91      550.19      6.10 o
   5   2   0      629.37      671.26      9.04 o
   6   2   0     2760.87     2478.08     23.29 o
   7   2   0      786.16      847.92     13.37 o
   8   2   0      479.36      458.03     14.18 o
   9   2   0       99.68       98.79      6.34 o
  10   2   0     1937.23     1881.27     32.32 o
  11   2   0       11.71       11.32      8.66 o
  12   2   0     1045.64     1000.17     49.39 o
  13   2   0      133.46      125.95     23.46 o
   1   3   0    28127.96    28031.61    377.99 o
   2   3   0      174.25      199.02      4.41 o
   3   3   0      295.57      292.28      4.28 o
   4   3   0      462.58      505.29      6.25 o
   5   3   0     3806.56     3604.58     30.61 o
   6   3   0      176.73      236.39      4.94 o
   7   3   0     5878.27     5874.91     53.15 o
   8   3   0       50.01       52.39      4.53 o
   9   3   0      743.24      763.15     19.76 o
  10   3   0       81.28       90.64      9.70 o
  11   3   0     3189.82     3152.81     75.77 o
  12   3   0      169.14      170.23     40.13 o
  13   3   0      226.42      242.02     28.40 o
   0   4   0     1139.55     1353.49     27.24 o
   1   4   0    11514.70    12601.58    151.28 o
   2   4   0      636.58      579.24      8.82 o
   3   4   0     1973.05     2083.43     23.33 o
   4   4   0     1355.09     1199.92     12.22 o
   5   4   0     2134.89     2208.73     20.64 o
   6   4   0    10589.39    10490.96     90.76 o
   7   4   0       30.07       28.69      3.63 o
   8   4   0     3467.73     3496.75     47.19 o
   9   4   0      183.75      158.35      8.21 o
  10   4   0      837.61      851.41     30.85 o
  11   4   0       38.84       29.26     12.75 o
  12   4   0     1214.73     1322.51     43.57 o
  13   4   0      480.23      468.31     40.13 o
   1   5   0     3543.73     3322.58     48.25 o
   2   5   0      897.91      942.23     12.53 o
   3   5   0    10449.47    11393.98    126.24 o
   4   5   0      516.89      519.58      7.53 o
   5   5   0     3218.91     2923.52     27.96 o
   6   5   0     3310.51     3553.98     33.90 o
   7   5   0     4584.25     4522.35     54.22 o
   8   5   0       32.18       23.11      5.66 o
   9   5   0     2884.00     2859.66     41.10 o
  10   5   0        0.73        2.99      8.19 o
  11   5   0     1398.15     1324.98     50.63 o
  12   5   0      104.90      124.45     17.50 o
  13   5   0      160.26      168.37     19.84 o
   0   6   0    16711.22    16936.79    288.00 o
   1   6   0      696.22      814.75     14.77 o
   2   6   0     7061.43     7073.50     96.00 o
   3   6   0       63.33       57.00      4.16 o
   4   6   0     2339.65     2371.94     27.81 o
   5   6   0     1398.90     1509.32     17.01 o
   6   6   0     1258.33     1177.87     16.81 o
   7   6   0        4.08        6.78      4.42 o
   8   6   0      843.79      818.45     18.49 o
   9   6   0      540.76      525.87     19.55 o
  10   6   0     2165.13     2282.28     48.69 o
  11   6   0       62.19       54.06     16.05 o
  12   6   0      738.78      741.48     32.60 o
   1   7   0     7456.83     7598.88    120.38 o
   2   7   0      173.37      177.79      7.44 o
   3   7   0      645.92      678.43     12.66 o
   4   7   0      469.57      542.02     11.01 o
   5   7   0     2554.71     2528.75     28.34 o
   6   7   0      366.18      367.10      9.07 o
   7   7   0     4723.49     4581.52     64.09 o
   8   7   0     2660.25     2531.18     43.41 o
   9   7   0       47.06       54.37      9.40 o
  10   7   0      220.19      214.11     17.13 o
  11   7   0      180.01      177.24     27.17 o
  12   7   0       11.09       -3.55     28.40 o
   0   8   0     6102.27     6045.36    197.05 o
   1   8   0      183.74      204.53      9.08 o
   2   8   0      682.22      650.04     15.79 o
   3   8   0      132.05      183.33      6.68 o
   4   8   0     5818.53     5796.10     70.42 o
   5   8   0        1.45        0.31      6.40 o
   6   8   0     2001.04     2034.15     33.78 o
   7   8   0     1521.43     1445.07     24.97 o
   8   8   0      166.85      172.23      9.49 o
   9   8   0       26.75       26.39     10.64 o
  10   8   0      894.44      905.02     31.52 o
  11   8   0       13.38        1.71     12.53 o
  12   8   0      842.11      868.35     88.29 o
   1   9   0     1931.23     1859.69     32.04 o
   2   9   0      180.86      188.76      9.79 o
   3   9   0        4.86       13.08      4.53 o
   4   9   0      452.17      434.98     12.26 o
   5   9   0     2007.12     2049.20     33.41 o
   6   9   0     1188.28     1143.91     25.68 o
   7   9   0        9.36       14.55      7.19 o
   8   9   0      398.37      348.21     33.34 o
   9   9   0      614.08      654.49     53.71 o
  10   9   0      182.53      178.31     20.99 o
  11   9   0     1876.76     1863.90     49.31 o
   0  10   0      686.68      705.46     28.73 o
   1  10   0       26.96       19.72      7.82 o
   2  10   0      178.57      195.22     11.78 o
   3  10   0      236.59      227.28     10.01 o
   4  10   0     1090.74     1067.09     25.11 o
   5  10   0       63.03       43.93      9.92 o
   6  10   0     5077.91     4970.22    108.91 o
   7  10   0       50.71       65.86     12.35 o
   8  10   0      222.89      280.29     33.34 o
   9  10   0        1.94        7.41     20.99 o
  10  10   0      359.65      416.12     43.22 o
  11  10   0       44.68       34.57     25.93 o
   1  11   0     2698.54     2785.21     76.46 o
   2  11   0       29.86       23.48      8.68 o
   3  11   0      290.06      322.87     11.79 o
   4  11   0      177.35      182.84     12.83 o
   5  11   0     7726.00     7938.85    171.53 o
   6  11   0      205.78      187.21     13.01 o
   7  11   0      786.32      791.49     50.63 o
   8  11   0      366.25      354.38     38.28 o
   9  11   0        2.37      -17.29     22.23 o
  10  11   0      131.65      143.23     32.10 o
   0  12   0      655.98      650.39     30.26 o
   1  12   0      307.83      319.68     15.66 o
   2  12   0      864.87      865.49     24.88 o
   3  12   0      489.16      509.64     26.56 o
   4  12   0       30.17       57.46     11.19 o
   5  12   0        0.33        0.00     17.29 o
   6  12   0      709.21      756.59     32.72 o
   7  12   0      615.96      614.92     48.16 o
   8  12   0       11.22        8.64     23.46 o
   9  12   0        4.01       -2.47     24.70 o
  10  12   0      873.43      893.98     61.74 o
   1  13   0      237.38      281.86     15.91 o
   2  13   0       27.30       33.05     20.30 o
   3  13   0        7.56       17.62     14.82 o
   4  13   0        0.50        6.17     18.52 o
   5  13   0     2667.11     2680.69    106.19 o
   6  13   0      202.00      201.27     30.87 o
   7  13   0       66.63       77.79     27.16 o
   8  13   0       44.06       41.98     25.93 o
   9  13   0      266.91      227.20     37.04 o
   0  14   0     3116.66     3086.12     84.16 o
   1  14   0       83.65       99.02     25.55 o
   2  14   0     1058.97     1089.07     56.80 o
   3  14   0     1319.46     1438.68    120.39 o
   4  14   0     2505.29     2532.52    101.25 o
   5  14   0       83.01      109.89     27.16 o
   6  14   0     1031.22     1066.84     64.21 o
   7  14   0      389.13      351.91     40.75 o
   8  14   0        7.27        3.70     24.70 o
   1  15   0     1332.46     1311.33     62.97 o
   2  15   0       18.82       16.05     19.76 o
   3  15   0       11.80       -3.70     18.52 o
   4  15   0        1.11      -20.99     20.99 o
   5  15   0      170.70      156.82     32.10 o
   6  15   0      336.69      316.10     38.28 o
   7  15   0      194.92      242.02     37.04 o
   0  16   0      291.18      328.45     33.34 o
   1  16   0      345.67      393.89     37.04 o
   2  16   0      173.03      142.00     28.40 o
   3  16   0       16.60        3.70     22.23 o
   4  16   0     1080.96     1139.70     66.68 o
   5  16   0       24.55       12.35     25.93 o
   6  16   0      521.92      603.80     53.10 o
   1  17   0      929.63      947.07     58.03 o
   2  17   0       11.29        6.17     22.23 o
   3  17   0      218.11      203.74     35.81 o
   4  17   0      294.57      239.55     38.28 o
 -13   0   1       44.21       38.28     19.76 o
 -11   0   1     1100.65     1045.85     46.92 o
  -9   0   1      809.90      746.46     21.59 o
  -7   0   1     6533.30     6285.59     83.38 o
  -5   0   1     2053.22     1981.49     28.61 o
  -3   0   1     2405.78     2589.03     29.95 o
  -1   0   1    29366.36    26301.59    461.55 o
   1   0   1    11236.50    10925.32    130.35 o
   3   0   1       12.43       15.35      1.66 o
   5   0   1      899.62      806.11     12.21 o
   7   0   1     1472.35     1509.03     27.67 o
   9   0   1     1219.43     1109.66     33.04 o
  11   0   1     3039.13     2916.53     95.08 o
  13   0   1       68.75       53.10     22.23 o
 -13   1   1      186.80      184.43     28.40 o
 -12   1   1     2072.69     2170.31    108.66 o
 -11   1   1        0.05       -7.08      7.08 o
 -10   1   1     3144.12     3195.67     47.85 o
  -9   1   1       77.54       86.35      6.42 o
  -8   1   1     1347.13     1308.65     17.40 o
  -7   1   1        3.09        2.40      2.61 o
  -6   1   1     8389.01     8038.18     69.96 o
  -5   1   1     3246.51     3399.96     26.74 o
  -4   1   1     2429.29     2380.20     18.96 o
  -3   1   1    22551.47    22533.49    166.99 o
  -2   1   1    16526.23    15844.47    118.27 o
  -1   1   1        7.01       16.66      0.99 o
   0   1   1    31323.67    28413.35    870.51 o
   1   1   1      203.14      191.44      2.77 o
   2   1   1      251.43      276.15      3.60 o
   3   1   1      556.83      594.08      6.65 o
   4   1   1     1832.86     1498.63     12.81 o
   5   1   1     3377.13     3702.78     29.13 o
   6   1   1     7014.59     7160.04     63.40 o
   7   1   1      274.69      294.51      7.25 o
   8   1   1      218.95      222.19      8.03 o
   9   1   1       17.59        7.17      5.37 o
  10   1   1     3682.03     3785.56     54.57 o
  11   1   1       13.80        2.40      8.24 o
  12   1   1       61.82       67.57     13.97 o
  13   1   1       65.66       74.87     15.72 o
 -13   2   1      574.65      555.65     39.51 o
 -12   2   1      652.24      681.59     40.75 o
 -11   2   1     3430.86     3467.22     66.64 o
 -10   2   1        3.21       -2.53      5.86 o
  -9   2   1      726.11      707.44     15.62 o
  -8   2   1        2.33       -0.28      3.66 o
  -7   2   1     6901.12     6715.52     63.89 o
  -6   2   1      123.65      124.40      4.22 o
  -5   2   1     2335.14     2213.74     20.70 o
  -4   2   1     1364.53     1521.85     13.40 o
  -3   2   1     8839.71     9262.61     69.98 o
  -2   2   1       44.06       42.17      2.97 o
  -1   2   1    31194.76    29825.50    394.41 o
   0   2   1       54.12       38.43      3.31 o
   1   2   1    12692.15    12393.69    131.22 o
   2   2   1     1842.59     1835.78     19.96 o
   3   2   1     2258.52     2173.85     19.49 o
   4   2   1     1182.12     1169.39     10.76 o
   5   2   1      619.17      479.39      6.53 o
   6   2   1     4055.28     4302.06     37.83 o
   7   2   1     2719.21     2664.95     27.61 o
   8   2   1       39.02       24.29      4.64 o
   9   2   1      106.88      122.69     13.16 o
  10   2   1      100.92       89.54      8.11 o
  11   2   1      584.28      627.46     28.13 o
  12   2   1       84.80       66.68     19.76 o
  13   2   1       20.50       -7.41     18.52 o
 -13   3   1       10.56       40.75     19.76 o
 -12   3   1      782.59      756.95     31.99 o
 -11   3   1      167.78      163.02     16.32 o
 -10   3   1      817.59      864.17     22.74 o
  -9   3   1     1780.25     1769.15     27.79 o
  -8   3   1     4002.88     3992.63     44.48 o
  -7   3   1      203.23      204.37      5.48 o
  -6   3   1     2588.27     2483.04     24.20 o
  -5   3   1      510.56      519.46      6.48 o
  -4   3   1      500.85      534.66      6.40 o
  -3   3   1     3953.73     4060.02     34.52 o
  -2   3   1     6110.27     6512.25     66.74 o
  -1   3   1    14683.60    14908.16    177.73 o
   0   3   1    11362.33    11228.67    134.34 o
   1   3   1     2229.42     2457.42     31.05 o
   2   3   1     2318.54     2348.83     23.79 o
   3   3   1      311.65      328.52      4.79 o
   4   3   1     3743.44     3584.78     32.77 o
   5   3   1       46.10       33.00      2.46 o
   6   3   1     7801.12     7513.32     68.87 o
   7   3   1      137.61      129.09      4.99 o
   8   3   1      270.57      250.96      7.69 o
   9   3   1        3.00       -5.09      5.09 o
  10   3   1     3820.15     3994.36     66.68 o
  11   3   1        8.58        6.53     11.85 o
  12   3   1      338.93      319.78     37.66 o
  13   3   1        0.76       28.40     19.76 o
 -13   4   1     1399.82     1385.41     60.50 o
 -12   4   1      140.31      140.83     17.50 o
 -11   4   1     1616.85     1687.23     50.01 o
 -10   4   1      307.22      306.29     15.55 o
  -9   4   1       15.51       10.68      5.23 o
  -8   4   1      539.57      541.66     14.40 o
  -7   4   1     8188.79     8206.56     72.44 o
  -6   4   1      305.08      341.18      6.27 o
  -5   4   1     1247.52     1155.01     12.87 o
  -4   4   1     2228.43     2352.84     21.36 o
  -3   4   1       71.45      125.71      3.10 o
  -2   4   1       98.80      109.72      5.82 o
  -1   4   1    53808.09    52133.96    616.47 o
   0   4   1      233.98      237.81      6.45 o
   1   4   1      162.30      215.86      6.54 o
   2   4   1      242.16      219.88      5.74 o
   3   4   1    11973.78    12044.12    114.69 o
   4   4   1      484.90      553.35      7.37 o
   5   4   1    11469.95    11531.99    100.34 o
   6   4   1      577.32      634.02      9.18 o
   7   4   1     2514.99     2590.93     27.83 o
   8   4   1     1182.67     1164.41     18.96 o
   9   4   1     3849.31     3749.37     55.93 o
  10   4   1        9.90       19.56     10.68 o
  11   4   1     1596.04     1643.33     47.43 o
  12   4   1      130.87      138.73     17.50 o
  13   4   1       20.38       17.70     15.07 o
 -13   5   1        2.12       -7.60     19.14 o
 -12   5   1     1907.56     1850.15     87.67 o
 -11   5   1      159.68      154.41     20.37 o
 -10   5   1      183.61      176.96     18.43 o
  -9   5   1      269.33      265.26     11.20 o
  -8   5   1     1488.32     1484.00     26.68 o
  -7   5   1      133.43      136.73      6.70 o
  -6   5   1     3729.86     3674.29     34.80 o
  -5   5   1      166.87      156.45      4.32 o
  -4   5   1     1078.79     1135.95     12.76 o
  -3   5   1     1173.73     1242.08     16.06 o
  -2   5   1     7720.24     7975.99     97.84 o
  -1   5   1     5052.78     5266.56     65.93 o
   0   5   1     5883.50     5632.09     74.18 o
   1   5   1      151.93      203.52      8.43 o
   2   5   1     2636.07     2563.58     31.08 o
   3   5   1       20.17       26.77      3.03 o
   4   5   1     1278.18     1113.87     12.09 o
   5   5   1     1209.61     1302.93     14.92 o
   6   5   1     3220.37     3183.93     32.48 o
   7   5   1      445.83      434.16     10.73 o
   8   5   1      483.46      483.28     12.57 o
   9   5   1       58.18       53.99      7.68 o
  10   5   1      748.77      764.49     24.66 o
  11   5   1       20.57       20.65     12.11 o
  12   5   1       60.60       61.74     14.82 o
  13   5   1      106.88      100.26     18.39 o
 -13   6   1      189.86      172.87     24.70 o
 -12   6   1      283.32      252.96     29.02 o
 -11   6   1      336.59      388.12     22.54 o
 -10   6   1      358.49      360.14     17.42 o
  -9   6   1      328.02      337.28     22.45 o
  -8   6   1      167.58      143.35      8.67 o
  -7   6   1     3487.11     3485.06     46.43 o
  -6   6   1        6.15        6.11      3.46 o
  -5   6   1     1579.29     1481.01     16.64 o
  -4   6   1     1445.43     1506.54     18.40 o
  -3   6   1     1808.33     2004.61     24.27 o
  -2   6   1     4614.68     4836.46     61.79 o
  -1   6   1     8489.92     8667.65    106.57 o
   0   6   1     3742.54     4072.76     52.92 o
   1   6   1    13417.29    13993.42    169.44 o
   2   6   1     4346.73     4854.51     59.94 o
   3   6   1      351.84      444.26      9.36 o
   4   6   1      369.34      434.14      8.89 o
   5   6   1     6881.68     6696.16     62.89 o
   6   6   1      285.68      274.10      7.68 o
   7   6   1      903.03      879.61     16.76 o
   8   6   1      962.76      989.03     20.65 o
   9   6   1     1319.12     1262.72     31.77 o
  10   6   1      131.10      141.29     17.59 o
  11   6   1     1108.75     1144.64     41.36 o
  12   6   1      465.79      509.66     27.89 o
 -12   7   1      500.00      527.68     27.18 o
 -11   7   1        3.33        9.07     12.11 o
 -10   7   1     1572.55     1544.41     48.77 o
  -9   7   1        8.14       10.43      8.08 o
  -8   7   1       95.32      100.99      7.76 o
  -7   7   1       99.07      100.29      7.38 o
  -6   7   1     7540.49     7485.91     90.44 o
  -5   7   1      206.16      213.27      6.39 o
  -4   7   1      828.66      920.72     13.12 o
  -3   7   1     1473.64     1515.36     20.66 o
  -2   7   1    13120.70    13194.39    174.98 o
  -1   7   1     1089.29     1267.07     20.77 o
   0   7   1    12139.40    12355.28    150.83 o
   1   7   1      215.67      261.41      8.79 o
   2   7   1       29.18       31.80      3.43 o
   3   7   1      135.24      141.66      5.84 o
   4   7   1     4977.83     5016.95     59.66 o
   5   7   1      495.82      518.91      8.98 o
   6   7   1     2909.92     2783.12     33.06 o
   7   7   1      433.04      410.02     15.54 o
   8   7   1     1022.14      941.76     29.84 o
   9   7   1       94.37       64.12      9.63 o
  10   7   1     2940.03     2904.93     71.00 o
  11   7   1      100.42       90.82     15.43 o
  12   7   1     1130.94     1242.26     42.65 o
 -12   8   1       11.48       18.85     13.65 o
 -11   8   1     1486.88     1409.45     42.49 o
 -10   8   1        8.95       16.26     15.43 o
  -9   8   1      402.61      354.91     18.70 o
  -8   8   1      114.56      111.78      9.41 o
  -7   8   1       16.47       21.92      5.03 o
  -6   8   1     5512.16     5519.03     87.95 o
  -5   8   1     1334.85     1285.62     23.04 o
  -4   8   1      297.50      316.26      8.94 o
  -3   8   1     2264.74     2337.45     30.04 o
  -2   8   1      148.58      219.70     12.22 o
  -1   8   1     3530.49     3546.63     59.23 o
   0   8   1       77.13      118.80      7.22 o
   1   8   1      225.60      152.04      7.42 o
   2   8   1     1340.99     1402.67     19.72 o
   3   8   1     1339.77     1339.89     20.10 o
   4   8   1     2266.84     2506.34     33.16 o
   5   8   1     5479.38     5507.95     60.43 o
   6   8   1      551.76      517.73     13.68 o
   7   8   1       27.69       33.45      5.85 o
   8   8   1       11.11        4.29      6.12 o
   9   8   1     1021.90     1074.95     39.51 o
  10   8   1      171.88      172.08     24.08 o
  11   8   1      349.99      342.84     21.88 o
  12   8   1        5.67       11.55     14.16 o
 -11   9   1       54.94       38.69     20.99 o
 -10   9   1      302.65      312.08     18.11 o
  -9   9   1       14.96       16.05     19.76 o
  -8   9   1      581.76      596.40     43.22 o
  -7   9   1       60.03       47.46      8.25 o
  -6   9   1     6494.36     6343.73    100.24 o
  -5   9   1        0.73        4.98      4.58 o
  -4   9   1      340.54      338.64     12.15 o
  -3   9   1       82.05       79.40      5.47 o
  -2   9   1     2726.78     2721.14     43.15 o
  -1   9   1      386.47      445.39     15.52 o
   0   9   1     2685.44     2676.93     47.42 o
   1   9   1        4.24        0.85      6.83 o
   2   9   1      546.13      583.62     13.05 o
   3   9   1       68.65       69.86      6.11 o
   4   9   1      243.16      249.89      9.94 o
   5   9   1     1169.25     1138.69     26.54 o
   6   9   1     3230.90     3123.10     53.93 o
   7   9   1        3.47        6.92      7.25 o
   8   9   1      162.14      137.06     24.70 o
   9   9   1       11.58       12.35      9.94 o
  10   9   1     1071.41     1048.09     37.04 o
  11   9   1      397.70      364.82     26.55 o
 -11  10   1     1846.17     1880.56     91.37 o
 -10  10   1       15.81       16.05     22.23 o
  -9  10   1       50.76       20.99     22.23 o
  -8  10   1       14.76       33.34     20.99 o
  -7  10   1      639.22      620.30     30.87 o
  -6  10   1      339.92      390.92     20.84 o
  -5  10   1     4901.09     5078.87     81.34 o
  -4  10   1       36.09       31.37      7.90 o
  -3  10   1     1018.40     1052.45     19.33 o
  -2  10   1        9.36        8.63      7.44 o
  -1  10   1      860.42      837.37     22.35 o
   0  10   1       35.51       39.27      8.51 o
   1  10   1       58.19       39.24      8.35 o
   2  10   1        0.17        0.32      4.14 o
   3  10   1      847.48      898.25     19.51 o
   4  10   1        0.88        3.11      6.30 o
   5  10   1     5061.28     5174.67     98.80 o
   6  10   1     1989.44     2028.72     42.58 o
   7  10   1       95.12       77.20     10.79 o
   8  10   1        0.26       -3.70     18.52 o
   9  10   1      566.14      565.53     45.69 o
  10  10   1        4.44        3.70     24.70 o
  11  10   1     1675.59     1676.82     85.20 o
 -10  11   1      174.90      196.33     35.81 o
  -9  11   1      180.44      183.98     30.87 o
  -8  11   1      390.06      405.01     38.28 o
  -7  11   1       33.08       30.87     22.23 o
  -6  11   1     1111.34     1022.82     32.20 o
  -5  11   1       17.88       29.28      6.18 o
  -4  11   1      193.05      189.59     13.55 o
  -3  11   1      253.91      290.92     22.32 o
  -2  11   1      177.46      181.89     12.66 o
  -1  11   1     1488.58     1462.05     32.45 o
   0  11   1      909.15      920.19     24.73 o
   1  11   1      164.14      158.18     11.89 o
   2  11   1      361.56      359.34     15.31 o
   3  11   1      997.42      977.02     21.01 o
   4  11   1     1693.32     1797.15     37.10 o
   5  11   1       79.19       76.86     14.82 o
   6  11   1     2936.35     3064.60     80.26 o
   7  11   1      153.73      140.76     27.16 o
   8  11   1        0.40        8.64     20.99 o
   9  11   1      184.95      208.68     34.57 o
  10  11   1     1512.86     1445.92     77.79 o
 -10  12   1        1.21        1.23     24.70 o
  -9  12   1      455.12      402.54     41.98 o
  -8  12   1      180.88      171.63     32.10 o
  -7  12   1     1372.32     1307.62     67.91 o
  -6  12   1      938.87      871.83     29.69 o
  -5  12   1     1208.60     1231.07     61.74 o
  -4  12   1      280.53      304.00     29.63 o
  -3  12   1        4.87       13.53      7.83 o
  -2  12   1     1050.26     1023.37     27.35 o
  -1  12   1     1523.52     1578.41     35.41 o
   0  12   1       73.12       89.93     11.28 o
   1  12   1     2404.16     2433.20     47.77 o
   2  12   1      439.58      450.40     13.32 o
   3  12   1      606.90      603.74     19.09 o
   4  12   1      884.71      886.78     33.96 o
   5  12   1     3300.32     3277.09    119.77 o
   6  12   1      486.96      465.51     39.51 o
   7  12   1       15.91       16.05     20.99 o
   8  12   1       19.68       37.04     23.46 o
   9  12   1      250.53      281.53     39.51 o
  10  12   1       13.39       12.35     27.16 o
  -9  13   1        3.82      -25.93     25.93 o
  -8  13   1        4.03        3.70     23.46 o
  -7  13   1       93.52      125.95     29.63 o
  -6  13   1     2194.12     2173.20     95.08 o
  -5  13   1       19.76       -7.41     18.52 o
  -4  13   1      361.98      493.65     44.45 o
  -3  13   1      130.28      189.31     15.43 o
  -2  13   1     4661.21     4498.28    149.41 o
  -1  13   1      154.94      153.33     13.52 o
   0  13   1     1046.21     1184.21     30.73 o
   1  13   1      732.22      751.38     24.32 o
   2  13   1        9.59       -4.39     10.87 o
   3  13   1      133.06      156.39     16.67 o
   4  13   1     2027.21     1933.65     82.73 o
   5  13   1      143.35      142.00     27.16 o
   6  13   1      188.29      209.91     30.87 o
   7  13   1      175.96      146.94     30.87 o
   8  13   1      334.04      321.04     39.51 o
   9  13   1        0.92       12.35     25.93 o
  -8  14   1      722.52      737.16     58.03 o
  -7  14   1      501.06      450.69     44.45 o
  -6  14   1       96.01      150.64     29.63 o
  -5  14   1      280.41      290.17     34.57 o
  -4  14   1        5.95       11.11     20.99 o
  -3  14   1      134.72      195.95     14.77 o
  -2  14   1       37.44       48.16     22.23 o
  -1  14   1     2761.72     2736.42     71.12 o
   0  14   1      230.51      217.92     28.37 o
   1  14   1     2025.33     1967.75     59.78 o
   2  14   1      177.62      243.92     49.39 o
   3  14   1     1165.15     1186.62     61.74 o
   4  14   1      317.77      255.60     32.10 o
   5  14   1     2820.19     2731.32    109.89 o
   6  14   1      159.04      165.46     32.10 o
   7  14   1       55.34       91.37     29.63 o
   8  14   1       11.17       30.87     27.16 o
  -7  15   1        1.66       -6.17     25.93 o
  -6  15   1      648.78      655.66     51.86 o
  -5  15   1       83.39       75.32     25.93 o
  -4  15   1       36.02       23.46     22.23 o
  -3  15   1       29.06       13.58     22.23 o
  -2  15   1     2136.37     2210.24     90.14 o
  -1  15   1      187.47      177.81     28.40 o
   0  15   1      498.53      564.33     29.24 o
   1  15   1      201.58      202.16     24.70 o
   2  15   1      209.50      206.21     28.40 o
   3  15   1     1048.32     1024.86     58.03 o
   4  15   1     2101.10     2125.04     92.61 o
   5  15   1      217.02      208.68     34.57 o
   6  15   1      319.21      288.94     37.04 o
   7  15   1      197.49      203.74     34.57 o
  -6  16   1      282.35      203.74     38.28 o
  -5  16   1      669.98      660.60     54.33 o
  -4  16   1       74.79       67.91     25.93 o
  -3  16   1      256.34      261.77     35.81 o
  -2  16   1       23.75       22.23     23.46 o
  -1  16   1      851.19      893.98     54.33 o
   0  16   1      427.09      461.80     39.51 o
   1  16   1     1401.40     1479.26     71.62 o
   2  16   1       67.21      117.30     27.16 o
   3  16   1      110.03       76.56     25.93 o
   4  16   1      123.72      170.40     33.34 o
   5  16   1      445.32      495.14     45.69 o
   6  16   1       64.37       32.10     25.93 o
  -4  17   1      201.32      285.23     38.28 o
  -3  17   1        4.17      -12.35     20.99 o
  -2  17   1      260.01      281.53     37.04 o
  -1  17   1       48.22       53.10     24.70 o
   1  17   1        6.81       16.05     22.23 o
   2  17   1      275.71      365.49     39.51 o
   3  17   1      112.98      113.60     28.40 o
   4  17   1     1153.00     1313.80     74.09 o
 -12   0   2     2696.59     2610.31     90.14 o
 -10   0   2     6581.57     6448.10    111.08 o
  -8   0   2     6295.24     6180.86    144.96 o
  -6   0   2     6114.17     5929.19    102.26 o
  -4   0   2     1393.27     1381.84     21.25 o
  -2   0   2       39.50       51.42      3.21 o
   0   0   2    18524.91    17400.60    257.06 o
   2   0   2     1847.73     1779.46     22.80 o
   4   0   2     4576.75     4225.81     44.53 o
   6   0   2     2075.00     2147.82     31.93 o
   8   0   2      976.26      937.19     41.98 o
  10   0   2     3216.22     3516.82     80.34 o
  12   0   2       28.93       27.16     18.52 o
 -13   1   2      860.68      896.63     77.17 o
 -12   1   2      668.27      649.24     27.94 o
 -11   1   2      805.08      821.59     32.12 o
 -10   1   2      414.65      399.42     14.72 o
  -9   1   2      119.79      134.99      6.42 o
  -8   1   2      315.05      352.40     10.23 o
  -7   1   2     1583.63     1525.41     16.82 o
  -6   1   2       43.70       55.23      2.76 o
  -5   1   2     2903.55     3090.66     24.72 o
  -4   1   2       77.69       79.77      2.98 o
  -3   1   2      125.44      124.93      4.44 o
  -2   1   2    19992.59    19008.57    156.47 o
  -1   1   2    34566.70    29988.39    438.65 o
   0   1   2      124.92      144.96      3.15 o
   1   1   2      275.01      295.99      3.68 o
   2   1   2     1365.83     1357.52     12.03 o
   3   1   2     5959.12     5790.14     43.21 o
   4   1   2        0.00        7.16      1.44 o
   5   1   2     3566.98     3414.74     27.17 o
   6   1   2     1801.47     2041.72     20.88 o
   7   1   2      802.83      740.00     11.88 o
   8   1   2       98.09       91.95      5.90 o
   9   1   2     1967.13     1966.41     36.42 o
  10   1   2       17.56        7.87      8.60 o
  11   1   2      100.89       91.84     10.92 o
  12   1   2      215.32      214.80     17.88 o
  13   1   2      226.53      204.97     28.40 o
 -13   2   2        1.50      -16.05     16.05 o
 -12   2   2     1191.19     1246.76     39.29 o
 -11   2   2       72.65       61.21      8.98 o
 -10   2   2       79.96       89.67      8.17 o
  -9   2   2     1019.09      972.87     18.37 o
  -8   2   2     7482.82     7432.79     77.67 o
  -7   2   2      218.33      213.74      7.05 o
  -6   2   2     5096.50     4826.73     43.88 o
  -5   2   2      965.12     1016.02     10.51 o
  -4   2   2      670.11      735.52      7.54 o
  -3   2   2     5085.30     5055.44     38.94 o
  -2   2   2    14705.65    13913.44    110.56 o
  -1   2   2     2044.36     2006.79     23.66 o
   0   2   2    33402.34    31464.27    462.81 o
   1   2   2       68.79       48.95      1.91 o
   2   2   2     1098.23     1131.15     12.06 o
   3   2   2     1193.65     1218.82     12.98 o
   4   2   2     6220.09     6003.78     50.29 o
   5   2   2     6486.56     7101.40     55.18 o
   6   2   2     4142.47     3981.94     36.66 o
   7   2   2     1018.30     1080.14     13.80 o
   8   2   2      421.69      406.40     10.01 o
   9   2   2        0.07       -0.86      5.14 o
  10   2   2     2612.87     2616.74     53.39 o
  11   2   2       65.24       45.53     13.01 o
  12   2   2        2.57       -3.70     16.05 o
  13   2   2      474.68      508.73     39.51 o
 -13   3   2      721.29      701.35     43.22 o
 -12   3   2       10.78       11.24     12.46 o
 -11   3   2     2786.58     2840.67     69.44 o
 -10   3   2       27.96       19.02      7.65 o
  -9   3   2        3.15        0.84      4.82 o
  -8   3   2      148.41      150.61      6.19 o
  -7   3   2     6137.97     5846.61     55.22 o
  -6   3   2      305.07      292.80      8.25 o
  -5   3   2     3118.25     3127.28     26.59 o
  -4   3   2      944.92      929.76      9.03 o
  -3   3   2       28.63       31.92      2.38 o
  -2   3   2       41.34       49.56      1.95 o
  -1   3   2    16232.27    16028.22    212.00 o
   0   3   2     6075.71     6345.68     98.02 o
   1   3   2      263.39      311.00     14.27 o
   2   3   2     5489.74     5668.01     57.65 o
   3   3   2     1897.25     1772.63     16.50 o
   4   3   2       51.09       53.09      2.53 o
   5   3   2     5905.02     5741.14     48.94 o
   6   3   2     1186.75     1216.86     18.36 o
   7   3   2      364.73      396.60      7.81 o
   8   3   2      262.25      255.78      8.39 o
   9   3   2     3612.74     3677.71     46.49 o
  10   3   2       38.71       28.40     11.57 o
  11   3   2     1922.70     2084.86     56.59 o
  12   3   2       99.69       59.82     15.43 o
  13   3   2      148.40      176.57     24.70 o
 -13   4   2       37.13       24.70     18.52 o
 -12   4   2      964.42     1034.09     37.61 o
 -11   4   2       69.66       68.65     14.82 o
 -10   4   2      109.18      110.63     12.87 o
  -9   4   2       38.86       32.10      5.74 o
  -8   4   2       81.59       78.89      6.85 o
  -7   4   2        2.05        3.66      4.36 o
  -6   4   2     1749.10     1729.68     19.12 o
  -5   4   2      203.73      215.53      4.78 o
  -4   4   2     2920.38     3228.17     31.16 o
  -3   4   2     1719.65     1854.24     18.72 o
  -2   4   2      348.06      325.45     16.95 o
  -1   4   2    15171.45    15985.31    191.07 o
   0   4   2      261.54      366.92      7.99 o
   1   4   2      227.29      230.37      5.56 o
   2   4   2      635.73      640.18     10.52 o
   3   4   2     1972.98     2290.75     22.95 o
   4   4   2     2923.30     2803.18     24.57 o
   5   4   2      229.30      241.09      5.56 o
   6   4   2     1004.33     1011.29     13.01 o
   7   4   2      227.38      242.32      8.44 o
   8   4   2      344.39      348.36      9.36 o
   9   4   2      103.57      110.55     15.13 o
  10   4   2      586.31      610.32     27.00 o
  11   4   2       46.03       62.78     13.65 o
  12   4   2      287.78      298.65     48.16 o
  13   4   2      294.67      228.22     22.54 o
 -13   5   2     1505.09     1559.98     92.61 o
 -12   5   2       91.51      101.90     15.98 o
 -11   5   2      320.41      298.23     20.17 o
 -10   5   2        0.98        2.86      7.78 o
  -9   5   2     1196.21     1219.12     30.09 o
  -8   5   2     1310.28     1293.57     24.34 o
  -7   5   2    15320.22    15046.76    176.65 o
  -6   5   2      362.33      382.77      6.77 o
  -5   5   2     1258.15     1192.68     15.30 o
  -4   5   2     2264.42     2329.49     23.15 o
  -3   5   2     4736.57     4701.20     44.89 o
  -2   5   2     1070.82     1028.98     16.30 o
  -1   5   2    14622.54    14611.51    175.65 o
   0   5   2       12.56       10.73      3.15 o
   1   5   2      173.05      128.53      3.88 o
   2   5   2     1952.17     2050.80     25.91 o
   3   5   2      223.23      159.35      6.07 o
   4   5   2     3590.64     3813.68     37.07 o
   5   5   2     3228.61     3129.54     30.05 o
   6   5   2       16.34       31.25      4.10 o
   7   5   2      115.83      134.99      6.45 o
   8   5   2        0.32       -4.37      4.39 o
   9   5   2     1572.86     1531.12     27.33 o
  10   5   2      517.90      494.44     24.87 o
  11   5   2      368.03      384.80     33.96 o
  12   5   2       30.57       25.67     13.92 o
  13   5   2       16.08       16.96     15.51 o
 -13   6   2        0.12       11.11     17.29 o
 -12   6   2     1811.93     1807.94     51.92 o
 -11   6   2      135.07      120.39     35.19 o
 -10   6   2       99.53      106.97     13.46 o
  -9   6   2     1184.44     1159.62     47.48 o
  -8   6   2     3434.24     3407.11     50.70 o
  -7   6   2     1524.63     1544.75     26.65 o
  -6   6   2     5046.84     4800.88     49.26 o
  -5   6   2      546.45      572.38      8.35 o
  -4   6   2     2191.72     2224.88     24.13 o
  -3   6   2      638.32      748.45     11.09 o
  -2   6   2    17451.55    18038.65    216.60 o
  -1   6   2    14179.19    15487.63    186.77 o
   0   6   2    16752.17    17070.71    205.62 o
   1   6   2      530.43      595.64     14.12 o
   2   6   2     1215.16     1324.47     18.54 o
   3   6   2      654.79      701.66     12.45 o
   4   6   2     3662.87     3475.52     38.69 o
   5   6   2       72.62       84.87      3.52 o
   6   6   2     1689.80     1674.18     22.06 o
   7   6   2       14.35       25.21      4.89 o
   8   6   2      790.78      769.58     18.01 o
   9   6   2      357.46      391.36     17.40 o
  10   6   2     1737.77     1739.92     46.83 o
  11   6   2        3.63       -8.03     11.40 o
  12   6   2       10.87       -2.03     29.63 o
 -12   7   2       96.20       99.72     40.13 o
 -11   7   2     1483.78     1433.41     61.74 o
 -10   7   2       37.53       27.55     16.67 o
  -9   7   2      490.16      465.87     30.25 o
  -8   7   2       65.37       52.15      6.79 o
  -7   7   2      318.45      328.46     10.91 o
  -6   7   2      304.81      360.97      9.36 o
  -5   7   2     2128.65     2002.79     26.31 o
  -4   7   2      106.38      151.09      4.43 o
  -3   7   2        7.68        7.71      3.36 o
  -2   7   2     1617.19     1598.47     27.97 o
  -1   7   2    10347.28    10303.53    126.67 o
   0   7   2      128.53      158.95      6.72 o
   1   7   2      337.30      325.42      9.95 o
   2   7   2      353.54      421.02      9.03 o
   3   7   2     4481.40     4294.44     52.64 o
   4   7   2       24.21       20.35      4.56 o
   5   7   2     4741.29     4662.85     45.24 o
   6   7   2      167.85      156.29      6.48 o
   7   7   2      259.09      256.58     10.18 o
   8   7   2      328.14      325.94     12.95 o
   9   7   2     3569.87     3695.61     69.57 o
  10   7   2       61.53       56.90     13.46 o
  11   7   2      537.13      480.39     35.81 o
  12   7   2       25.65       19.26     14.38 o
 -12   8   2     1139.14     1136.97     38.60 o
 -11   8   2       87.11       92.80     14.58 o
 -10   8   2      126.76      126.15     13.97 o
  -9   8   2       27.90       25.55     17.29 o
  -8   8   2     1530.06     1458.21     37.66 o
  -7   8   2      210.56      212.85     11.32 o
  -6   8   2       21.31       28.51      8.94 o
  -5   8   2      132.18      155.09      7.88 o
  -4   8   2       36.38       36.15      2.88 o
  -3   8   2     5382.88     5609.24     64.81 o
  -2   8   2    10786.60    10982.36    147.33 o
  -1   8   2      183.07      220.93      9.51 o
   0   8   2     1548.93     1499.18     30.92 o
   1   8   2      152.59      193.39      9.20 o
   2   8   2       38.00       27.31      4.17 o
   3   8   2     1941.65     1911.96     26.46 o
   4   8   2     9942.31     9920.63    113.14 o
   5   8   2      947.28      963.06     19.06 o
   6   8   2     1965.39     1949.77     32.83 o
   7   8   2     2854.32     2844.69     43.03 o
   8   8   2     3052.49     3118.06     51.44 o
   9   8   2       17.15       11.02     10.64 o
  10   8   2     2693.19     2799.12     67.61 o
  11   8   2       26.32       28.81     13.92 o
  12   8   2      244.15      214.46     22.84 o
 -11   9   2       74.12       63.81     12.25 o
 -10   9   2       19.61       -4.35      8.94 o
  -9   9   2      533.24      608.74     46.92 o
  -8   9   2      111.45       98.78     23.46 o
  -7   9   2     2485.67     2371.03     49.94 o
  -6   9   2       37.64       33.87      6.96 o
  -5   9   2      825.07      821.43     19.57 o
  -4   9   2      200.08      212.99      7.32 o
  -3   9   2     4644.39     4641.74     55.06 o
  -2   9   2       13.64       14.35      5.85 o
  -1   9   2     4374.60     4339.64     63.78 o
   0   9   2      455.70      474.70     15.96 o
   1   9   2      458.02      391.09     14.54 o
   2   9   2      105.69      105.34      5.97 o
   3   9   2      571.62      537.61     16.72 o
   4   9   2      782.83      756.95     17.80 o
   5   9   2     1390.42     1377.95     30.16 o
   6   9   2      258.20      245.97     10.62 o
   7   9   2      482.12      529.55     18.29 o
   8   9   2       27.18       39.51     20.99 o
   9   9   2     1251.99     1200.58     35.34 o
  10   9   2      137.74      159.98     40.13 o
  11   9   2      431.44      383.65     23.30 o
 -11  10   2        0.48       -8.64     23.46 o
 -10  10   2        1.49        2.47     22.23 o
  -9  10   2       56.37       25.93     22.23 o
  -8  10   2     1293.36     1286.63     65.44 o
  -7  10   2        0.11        1.57      8.58 o
  -6  10   2      661.14      670.13     20.31 o
  -5  10   2      404.40      407.32     13.24 o
  -4  10   2        8.75        7.35      7.48 o
  -3  10   2      174.86      173.86     12.48 o
  -2  10   2     3120.44     3188.07     50.00 o
  -1  10   2     1209.74     1241.16     28.32 o
   0  10   2      543.08      508.30     17.68 o
   1  10   2       19.48       11.52      7.77 o
   2  10   2      208.99      198.69      9.03 o
   3  10   2      663.35      625.15     16.10 o
   4  10   2     7578.56     7766.05    107.99 o
   5  10   2      189.50      184.24     15.68 o
   6  10   2     2149.00     2309.59     46.63 o
   7  10   2      478.98      454.71     20.75 o
   8  10   2      405.20      409.94     39.51 o
   9  10   2        0.82        9.88     22.23 o
  10  10   2      448.33      422.29     43.22 o
  11  10   2        2.05        2.47     25.93 o
 -10  11   2        8.56       38.28     27.16 o
  -9  11   2      111.50      100.02     28.40 o
  -8  11   2       15.35        6.17     20.99 o
  -7  11   2     2718.41     2581.91    102.49 o
  -6  11   2       72.58       76.83     10.93 o
  -5  11   2     1893.04     2011.02     43.17 o
  -4  11   2       17.04       23.46      8.68 o
  -3  11   2     2618.65     2534.33     48.85 o
  -2  11   2      147.50      151.40     11.56 o
  -1  11   2     2217.50     2243.91     47.05 o
   0  11   2       75.04       94.80     11.05 o
   1  11   2      359.41      343.04     15.86 o
   2  11   2      184.69      182.38      9.22 o
   3  11   2     1580.19     1598.90     29.62 o
   4  11   2       39.74       43.33      8.67 o
   5  11   2     2135.59     2039.39     86.43 o
   6  11   2      360.71      351.91     34.57 o
   7  11   2      101.40       69.15     22.23 o
   8  11   2        0.12       -7.41     19.76 o
   9  11   2     2095.44     2176.90     97.55 o
  10  11   2       89.33       90.14     32.10 o
 -10  12   2       32.56       13.58     27.16 o
  -9  12   2       73.64       22.23     24.70 o
  -8  12   2      622.85      626.03     51.86 o
  -7  12   2      150.05      150.64     28.40 o
  -6  12   2     2269.32     2179.37     91.37 o
  -5  12   2     1242.04     1216.66     35.40 o
  -4  12   2       55.97       78.15     29.63 o
  -3  12   2       97.91      128.04     37.04 o
  -2  12   2     1955.63     2064.73     59.17 o
  -1  12   2      923.34      935.79     25.88 o
   0  12   2     2947.15     2995.59     55.66 o
   1  12   2       90.06       88.04     10.98 o
   2  12   2      946.69      981.07     21.68 o
   3  12   2      452.63      450.86     15.04 o
   4  12   2     3357.87     3210.16    143.85 o
   5  12   2      378.74      363.02     34.57 o
   6  12   2      103.17      114.83     25.93 o
   7  12   2      907.02      789.02     54.33 o
   8  12   2      169.30      230.90     33.34 o
   9  12   2       15.85      -22.23     22.23 o
  10  12   2      559.44      590.22     51.86 o
  -9  13   2      139.32      171.63     34.57 o
  -8  13   2       86.27       83.96     29.63 o
  -7  13   2     1008.31     1121.17     66.68 o
  -6  13   2      331.25      298.81     34.57 o
  -5  13   2      644.11      679.12     46.92 o
  -4  13   2      125.25      171.22     41.36 o
  -3  13   2     1356.24     1298.98     62.97 o
  -2  13   2      200.26      165.46     25.93 o
  -1  13   2     1915.48     2043.42     43.12 o
   0  13   2       30.27       17.51     15.68 o
   1  13   2       61.42       92.75     17.45 o
   2  13   2      684.85      689.14     19.69 o
   3  13   2      436.45      531.77     23.30 o
   4  13   2       86.71      107.43     23.46 o
   5  13   2     4931.39     4981.07    169.16 o
   6  13   2       59.47       67.91     23.46 o
   7  13   2      110.00       88.90     25.93 o
   8  13   2       82.65       97.55     28.40 o
   9  13   2      485.99      487.74     48.16 o
  -8  14   2        7.89      -19.76     22.23 o
  -7  14   2      124.03      142.00     30.87 o
  -6  14   2      856.12      912.50     58.03 o
  -5  14   2       40.96       37.04     24.70 o
  -4  14   2       12.75       -6.17     18.52 o
  -3  14   2      179.08      142.00     27.16 o
  -2  14   2      750.55      770.50     49.39 o
  -1  14   2       52.34       69.15     22.23 o
   0  14   2     2751.56     2729.22     62.78 o
   1  14   2      191.84      173.09     18.34 o
   2  14   2        9.89       36.58     10.50 o
   3  14   2        6.70      -14.82     18.52 o
   4  14   2     1180.15     1143.40     61.74 o
   5  14   2      256.99      222.26     33.34 o
   6  14   2       22.65       37.04     23.46 o
   7  14   2        2.53        6.17     22.23 o
   8  14   2      518.60      532.19     48.16 o
  -7  15   2      632.41      606.27     51.86 o
  -6  15   2        0.11       -6.17     24.70 o
  -5  15   2      116.64       70.38     25.93 o
  -4  15   2        3.10       -7.41     20.99 o
  -3  15   2      282.31      258.07     32.10 o
  -2  15   2      132.13      102.49     24.70 o
  -1  15   2     3004.11     3012.84    112.36 o
   0  15   2      199.00      189.27     19.63 o
   1  15   2      358.53      361.91     33.96 o
   2  15   2       98.94       76.56     24.70 o
   3  15   2     1130.44     1148.34     61.74 o
   4  15   2      517.33      435.87     40.75 o
   5  15   2      882.15      845.82     55.56 o
   6  15   2        1.29       23.46     25.93 o
   7  15   2       36.13       32.10     27.16 o
  -6  16   2     1631.88     1723.74     88.90 o
  -5  16   2      490.45      579.11     50.63 o
  -4  16   2      116.32      128.42     29.63 o
  -3  16   2        9.94       35.81     24.70 o
  -2  16   2      578.63      706.29     49.39 o
  -1  16   2        4.38       16.05     19.76 o
   0  16   2     1625.48     1601.50     74.09 o
   1  16   2      253.84      253.13     32.10 o
   2  16   2       68.89       95.08     25.93 o
   3  16   2      361.17      353.14     38.28 o
   4  16   2      961.33      813.72     56.80 o
   5  16   2      102.65       69.15     27.16 o
  -4  17   2        1.57      -12.35     23.46 o
  -3  17   2      194.80      198.80     33.34 o
  -2  17   2       75.55       72.85     25.93 o
  -1  17   2      502.71      654.43     49.39 o
   2  17   2      890.74      973.00     60.50 o
   3  17   2      743.02      782.85     55.56 o
 -13   0   3     1312.65     1419.99     62.97 o
 -11   0   3      594.22      650.73     37.04 o
  -9   0   3      222.77      231.77     16.57 o
  -7   0   3     5994.62     6065.07     74.28 o
  -5   0   3     4932.99     5190.35     54.38 o
  -3   0   3     9088.87    10138.58    107.58 o
  -1   0   3    15522.44    15088.90    161.15 o
   1   0   3   160600.45   113988.94   2617.78 o
   3   0   3      441.17      428.36      6.58 o
   5   0   3      918.62      719.35     12.92 o
   7   0   3       27.69       39.89      5.91 o
   9   0   3     1240.62     1243.16     36.04 o
  11   0   3      169.31      148.83     15.72 o
  13   0   3       10.39      -11.11     16.05 o
 -13   1   3        4.32       14.20     13.10 o
 -12   1   3     1199.65     1251.00     39.29 o
 -11   1   3       25.31       14.82      9.60 o
 -10   1   3      211.29      194.47     10.92 o
  -9   1   3      309.05      317.76      8.80 o
  -8   1   3     2482.39     2370.64     25.56 o
  -7   1   3      117.66      109.76      4.07 o
  -6   1   3     4065.91     4086.80     35.98 o
  -5   1   3       55.28       72.98      3.38 o
  -4   1   3      411.12      460.06      6.07 o
  -3   1   3     1878.26     1949.67     15.48 o
  -2   1   3    73956.48    62700.14   1027.36 o
  -1   1   3      167.20      222.06      2.90 o
   0   1   3      537.90      544.97      7.04 o
   1   1   3      140.50      144.57      3.05 o
   2   1   3     2801.83     2858.28     23.86 o
   3   1   3       40.97       48.80      2.23 o
   4   1   3    15865.44    15198.22    111.17 o
   5   1   3      545.77      568.93      7.01 o
   6   1   3      690.64      710.54     10.58 o
   7   1   3      744.28      745.18     12.05 o
   8   1   3     2264.85     2191.52     28.89 o
   9   1   3       17.35       13.22      5.62 o
  10   1   3      354.02      334.53     13.48 o
  11   1   3      213.64      198.67     16.13 o
  12   1   3       46.21       33.34     17.29 o
  13   1   3      116.02      132.12     24.70 o
 -13   2   3     1602.18     1563.45     46.28 o
 -12   2   3        0.06       -5.14     10.89 o
 -11   2   3      288.66      275.10     13.16 o
 -10   2   3      188.58      189.22      9.99 o
  -9   2   3      729.42      719.64     15.37 o
  -8   2   3        0.23       -2.51      3.29 o
  -7   2   3     4945.39     4550.57     43.99 o
  -6   2   3      684.43      705.47      9.27 o
  -5   2   3      149.52      192.01      3.98 o
  -4   2   3     3367.29     3567.75     28.32 o
  -3   2   3    10957.84    10581.82     84.00 o
  -2   2   3    33772.54    31505.82    341.64 o
  -1   2   3     2119.31     2139.98     33.55 o
   0   2   3      478.74      510.10      6.61 o
   1   2   3     1877.36     1926.99     18.86 o
   2   2   3     4608.46     4624.72     43.02 o
   3   2   3    17915.20    17768.20    145.16 o
   4   2   3     7095.87     7442.56     58.67 o
   5   2   3     2629.71     2573.08     23.58 o
   6   2   3     1623.25     1767.15     22.35 o
   7   2   3     1505.10     1544.30     22.81 o
   8   2   3      382.24      351.11      9.58 o
   9   2   3     5893.83     5953.35     79.18 o
  10   2   3      949.37      955.01     27.33 o
  11   2   3       13.64       27.16     14.82 o
  12   2   3       75.12       41.98     18.52 o
  13   2   3        7.04       20.99     19.76 o
 -13   3   3        6.36        9.88     18.52 o
 -12   3   3      435.09      403.77     30.87 o
 -11   3   3      246.07      246.13     22.23 o
 -10   3   3       29.29       19.52      6.72 o
  -9   3   3       18.15       18.93      4.93 o
  -8   3   3     3046.09     3037.43     37.60 o
  -7   3   3      109.78      142.77      5.50 o
  -6   3   3     3229.79     3176.70     31.38 o
  -5   3   3      136.04      139.44      3.44 o
  -4   3   3       24.71       12.22      1.41 o
  -3   3   3      685.29      754.96      7.82 o
  -2   3   3     3379.27     3086.16     33.15 o
  -1   3   3     2225.83     2274.95     26.78 o
   0   3   3     4929.55     5010.10     56.46 o
   1   3   3     1290.78     1380.22     16.84 o
   2   3   3       10.77       30.62      2.26 o
   3   3   3     3546.53     3763.22     34.08 o
   4   3   3      829.18     1181.24     12.42 o
   5   3   3      620.00      686.45      8.74 o
   6   3   3      730.03      712.24     10.66 o
   7   3   3      244.26      263.25      6.90 o
   8   3   3     1207.40     1219.81     19.46 o
   9   3   3      376.82      432.27     12.60 o
  10   3   3     2300.86     2265.52    101.87 o
  11   3   3       32.04       29.20     25.93 o
  12   3   3      254.43      281.53     28.40 o
  13   3   3      139.91      143.23     24.70 o
 -13   4   3      960.09      932.25     48.16 o
 -12   4   3       76.07       79.51     15.43 o
 -11   4   3     2332.53     2364.51     60.45 o
 -10   4   3       51.88       58.12      9.19 o
  -9   4   3     4330.85     4310.12     56.95 o
  -8   4   3     1088.31     1090.54     21.66 o
  -7   4   3     8095.24     7946.18     86.79 o
  -6   4   3       16.51       17.76      2.73 o
  -5   4   3     2180.16     2296.19     24.16 o
  -4   4   3     4921.54     5152.20     48.86 o
  -3   4   3     3631.74     3477.31     33.20 o
  -2   4   3      593.96      623.90      9.53 o
  -1   4   3     2939.68     2757.33     30.28 o
   0   4   3     5790.46     6228.03     69.93 o
   1   4   3        0.29        6.97      3.24 o
   2   4   3      992.38     1080.65     12.61 o
   3   4   3     1542.95     1312.55     15.41 o
   4   4   3      959.33      941.01     10.99 o
   5   4   3     4781.96     4777.52     48.26 o
   6   4   3      779.73      842.59     12.54 o
   7   4   3        4.88        6.59      3.23 o
   8   4   3        9.13        4.25      4.24 o
   9   4   3     2071.03     2078.08     32.52 o
  10   4   3        2.03       -7.36     10.37 o
  11   4   3      525.35      543.60     26.69 o
  12   4   3      356.86      358.04     23.71 o
  13   4   3      248.22      260.54     29.63 o
 -13   5   3        4.37       39.51     18.52 o
 -12   5   3      507.14      456.83     36.43 o
 -11   5   3       10.56        8.51     11.57 o
 -10   5   3       41.91       34.42     14.01 o
  -9   5   3      181.04      191.24     10.05 o
  -8   5   3      598.18      606.28     15.26 o
  -7   5   3        0.64        1.13      4.39 o
  -6   5   3     1309.11     1282.43     15.36 o
  -5   5   3      511.30      600.67      9.07 o
  -4   5   3      111.46       99.85      3.20 o
  -3   5   3     1737.33     1863.67     20.77 o
  -2   5   3      885.17      758.40     10.82 o
  -1   5   3     3880.99     4083.49     52.13 o
   0   5   3      479.59      381.62      6.79 o
   1   5   3      834.10      948.35     13.97 o
   2   5   3     8535.96     8598.32     96.62 o
   3   5   3     2107.65     2373.76     25.55 o
   4   5   3     8927.96     9018.44     87.76 o
   5   5   3     2636.97     2669.89     26.39 o
   6   5   3     2000.21     1888.19     21.52 o
   7   5   3      807.26      861.31     15.63 o
   8   5   3     2123.70     2044.62     28.92 o
   9   5   3       49.64       42.30      8.89 o
  10   5   3     2289.62     2334.44     59.89 o
  11   5   3      104.33      137.43     24.70 o
  12   5   3       11.07        0.52     17.90 o
  13   5   3      116.93      123.11     19.57 o
 -13   6   3      404.53      386.48     30.87 o
 -12   6   3      663.59      600.84     28.99 o
 -11   6   3      861.30      844.13     31.70 o
 -10   6   3        2.05       -9.14      9.14 o
  -9   6   3     1040.32     1025.12     27.71 o
  -8   6   3     1128.27     1069.32     21.60 o
  -7   6   3       70.40       65.66      7.31 o
  -6   6   3      318.63      343.80      7.81 o
  -5   6   3      854.75      911.51     11.86 o
  -4   6   3     1597.24     1663.62     20.40 o
  -3   6   3     9674.68     9615.44    109.42 o
  -2   6   3        4.35        3.21      3.45 o
  -1   6   3    19751.05    20416.06    244.68 o
   0   6   3     1412.47     1529.14     25.65 o
   1   6   3     1406.39     1575.17     21.14 o
   2   6   3      116.62      120.17      5.29 o
   3   6   3     6476.54     6290.21     79.22 o
   4   6   3      105.44      101.20      5.13 o
   5   6   3     7971.92     8068.14     71.74 o
   6   6   3      303.56      330.87      9.10 o
   7   6   3     1085.68     1119.50     18.43 o
   8   6   3       21.30       26.10      5.72 o
   9   6   3     2182.15     2247.23     51.50 o
  10   6   3        1.59        1.38      8.81 o
  11   6   3      774.73      804.87     59.27 o
  12   6   3      190.43      197.67     19.84 o
 -12   7   3     2175.62     2247.14     59.62 o
 -11   7   3      278.61      286.91     20.99 o
 -10   7   3        0.00       -5.19     10.27 o
  -9   7   3      585.00      547.47     32.72 o
  -8   7   3     2601.02     2522.24     39.77 o
  -7   7   3      774.55      743.77     16.30 o
  -6   7   3     6523.92     6524.82     86.06 o
  -5   7   3      669.02      707.14     11.42 o
  -4   7   3      777.51      793.94     10.90 o
  -3   7   3     3513.81     3764.68     38.55 o
  -2   7   3    19169.33    19771.24    258.70 o
  -1   7   3      479.13      444.02     10.99 o
   0   7   3     4012.83     3933.18     60.14 o
   1   7   3      333.80      432.56     10.75 o
   2   7   3     1144.28     1054.44     16.41 o
   3   7   3      903.60      932.66     15.69 o
   4   7   3     6310.48     6044.49     71.38 o
   5   7   3      247.51      249.92      6.34 o
   6   7   3      732.29      708.62     13.51 o
   7   7   3       30.53       21.13      4.91 o
   8   7   3     1585.39     1633.20     31.76 o
   9   7   3       85.52       73.33     10.38 o
  10   7   3      197.22      208.73     18.27 o
  11   7   3        8.33        7.01     12.53 o
  12   7   3      314.38      313.21     23.06 o
 -12   8   3      217.03      195.63     17.90 o
 -11   8   3       46.52       29.16     11.90 o
 -10   8   3        3.83        1.71      9.82 o
  -9   8   3      592.12      510.51     20.48 o
  -8   8   3       64.48       50.36      8.94 o
  -7   8   3      465.56      475.95     16.46 o
  -6   8   3      544.46      487.80     15.46 o
  -5   8   3      659.04      659.62     14.72 o
  -4   8   3       20.09       21.67      3.73 o
  -3   8   3     1910.88     1893.45     24.48 o
  -2   8   3      870.34      876.76     18.10 o
  -1   8   3     6623.49     6555.61     91.02 o
   0   8   3      277.79      271.94     12.48 o
   1   8   3      130.37      137.76      5.19 o
   2   8   3      287.08      300.02      8.31 o
   3   8   3     3481.74     3316.52     46.44 o
   4   8   3       57.59       69.85      5.88 o
   5   8   3     3590.50     3586.91     54.34 o
   6   8   3        7.50        4.10      4.53 o
   7   8   3      228.39      203.15      9.65 o
   8   8   3      515.63      502.49     23.59 o
   9   8   3     1930.87     1901.45     50.11 o
  10   8   3        0.38        0.44     11.40 o
  11   8   3      335.48      328.46     21.68 o
  12   8   3        8.38      -14.20     14.20 o
 -11   9   3       18.56       -0.04     10.04 o
 -10   9   3      132.10      140.76     28.40 o
  -9   9   3       44.26       38.28     22.23 o
  -8   9   3     2245.07     2279.39     92.61 o
  -7   9   3       35.40       47.42      8.77 o
  -6   9   3       62.47       85.85      9.98 o
  -5   9   3      276.06      276.03     11.40 o
  -4   9   3      181.66      158.85      9.46 o
  -3   9   3      369.20      363.20     11.91 o
  -2   9   3     6307.96     6462.58     90.63 o
  -1   9   3      104.43      121.16      8.01 o
   0   9   3      682.18      700.57     19.21 o
   1   9   3       75.32       77.49      5.94 o
   2   9   3     2158.45     2236.88     32.27 o
   3   9   3      103.40      113.04      7.87 o
   4   9   3     1720.84     1667.31     29.71 o
   5   9   3     4860.52     4869.87     71.38 o
   6   9   3       64.79       52.08      9.82 o
   7   9   3      560.43      513.33     23.94 o
   8   9   3     1642.73     1584.21     72.85 o
   9   9   3       95.45       84.91     22.23 o
  10   9   3     2947.33     3100.06    103.10 o
  11   9   3       87.73      100.20     15.88 o
 -11  10   3      113.58      118.54     32.10 o
 -10  10   3      258.47      253.13     37.04 o
  -9  10   3     1870.49     1774.37     82.73 o
  -8  10   3      173.89      124.71     25.93 o
  -7  10   3     3287.76     3236.34    118.54 o
  -6  10   3      158.66      156.77     10.38 o
  -5  10   3      562.34      522.35     15.64 o
  -4  10   3     1268.65     1205.54     25.42 o
  -3  10   3     2829.89     2851.76     61.61 o
  -2  10   3       54.64       65.67      7.56 o
  -1  10   3     6251.66     6179.38     98.21 o
   0  10   3      756.79      787.43     21.53 o
   1  10   3       50.95       47.61      5.66 o
   2  10   3       12.29        8.56      5.42 o
   3  10   3     1971.90     1978.98     34.03 o
   4  10   3        7.39        9.35      6.70 o
   5  10   3     4036.83     3961.84     68.66 o
   6  10   3       39.45       23.80      6.14 o
   7  10   3       34.44       39.27      8.94 o
   8  10   3      336.88      329.68     35.81 o
   9  10   3     1057.52     1082.90     64.21 o
  10  10   3      266.21      293.88     38.28 o
  11  10   3      179.41      144.47     33.34 o
 -10  11   3      210.60      228.43     35.81 o
  -9  11   3       12.60        7.41     22.23 o
  -8  11   3     3351.59     3409.21    128.42 o
  -7  11   3       62.39       69.15     23.46 o
  -6  11   3     2120.45     2073.32     55.15 o
  -5  11   3        5.84       10.45      5.96 o
  -4  11   3      542.64      527.83     14.53 o
  -3  11   3      911.42      983.32     39.46 o
  -2  11   3     6608.40     6682.17    106.62 o
  -1  11   3       14.34       35.93      8.84 o
   0  11   3      364.82      346.12     15.72 o
   1  11   3      171.06      140.14      7.95 o
   2  11   3      142.90      145.55      8.86 o
   3  11   3      896.49      859.30     20.15 o
   4  11   3     1671.50     1608.48     30.49 o
   5  11   3      236.39      280.58     18.97 o
   6  11   3     1857.52     1765.72     77.79 o
   7  11   3        1.85        2.63      7.92 o
   8  11   3      501.36      549.47     44.45 o
   9  11   3       24.29        8.64     24.70 o
  10  11   3      698.93      650.73     53.10 o
 -10  12   3      502.82      458.10     48.16 o
  -9  12   3      850.44      764.32     56.80 o
  -8  12   3        0.19      -20.99     20.99 o
  -7  12   3     1536.88     1469.38     72.85 o
  -6  12   3      618.18      582.81     45.69 o
  -5  12   3       82.25       81.21     10.79 o
  -4  12   3        2.81        5.00      5.81 o
  -3  12   3     2247.07     2175.67     86.43 o
  -2  12   3      491.19      557.27     25.43 o
  -1  12   3     2197.83     2386.89     46.83 o
   0  12   3      210.04      196.14     13.28 o
   1  12   3      792.68      769.89     18.39 o
   2  12   3       95.33      126.82      9.19 o
   3  12   3     3560.02     3608.97     56.56 o
   4  12   3     1064.42     1048.35     34.97 o
   5  12   3      480.31      497.61     39.51 o
   6  12   3       55.94       30.87     20.99 o
   7  12   3      426.05      384.01     38.28 o
   8  12   3       15.39       12.35     22.23 o
   9  12   3     1753.41     1658.30     82.73 o
  -9  13   3       35.96       54.33     29.63 o
  -8  13   3      422.86      475.39     45.69 o
  -7  13   3      350.35      371.67     40.75 o
  -6  13   3      192.65      197.56     30.87 o
  -5  13   3      100.60      112.08     11.90 o
  -4  13   3      582.67      600.63     34.76 o
  -3  13   3      417.92      323.51     33.34 o
  -2  13   3     2722.52     2559.68     98.78 o
  -1  13   3        1.44        3.12     14.11 o
   0  13   3      441.27      484.96     14.42 o
   1  13   3      759.71      761.46     19.29 o
   2  13   3     1797.04     1841.42     34.10 o
   3  13   3       11.43       17.21     12.79 o
   4  13   3     3229.15     3164.72    117.30 o
   5  13   3       13.11       37.04     20.99 o
   6  13   3      884.15      868.05     56.80 o
   7  13   3      286.71      293.88     35.81 o
   8  13   3      837.81      891.51     59.27 o
   9  13   3      117.61      100.02     29.63 o
  -8  14   3      281.09      332.15     40.75 o
  -7  14   3      976.77      881.63     59.27 o
  -6  14   3      201.23      218.55     33.34 o
  -5  14   3      141.84      144.47     29.63 o
  -4  14   3      315.51      276.59     34.57 o
  -3  14   3      724.92      807.54     49.39 o
  -2  14   3       30.96       38.28     22.23 o
  -1  14   3     2813.16     2681.93    102.49 o
   0  14   3      369.22      371.66     23.29 o
   1  14   3      323.51      336.38     31.85 o
   2  14   3      660.45      638.97     26.61 o
   3  14   3     1384.02     1281.69     62.97 o
   4  14   3       22.24       28.40     20.99 o
   5  14   3     1401.93     1485.43     72.85 o
   6  14   3      126.24      107.43     28.40 o
   7  14   3        3.56      -20.99     20.99 o
   8  14   3       29.69       33.34     28.40 o
  -7  15   3      153.26      151.88     33.34 o
  -6  15   3      543.83      501.32     48.16 o
  -5  15   3       20.54       14.82     23.46 o
  -4  15   3      684.92      659.37     50.63 o
  -3  15   3      242.71      200.03     32.10 o
  -2  15   3     1894.77     1906.49     83.96 o
  -1  15   3      325.62      375.37     35.81 o
   0  15   3     1103.85     1116.23     59.27 o
   1  15   3      334.60      348.32     23.57 o
   2  15   3      784.32      859.40     50.63 o
   3  15   3      267.67      261.77     32.10 o
   4  15   3     1507.60     1557.05     76.56 o
   5  15   3     1129.51     1197.73     67.91 o
   6  15   3      105.86       76.56     29.63 o
   7  15   3      118.78       83.96     29.63 o
  -5  16   3      111.56      148.17     32.10 o
  -4  16   3       35.07        2.47     23.46 o
  -3  16   3      783.80      848.29     55.56 o
  -2  16   3       73.90       79.03     27.16 o
  -1  16   3      631.39      605.04     46.92 o
   0  16   3      364.15      339.56     35.81 o
   1  16   3       91.88      127.18     25.93 o
   2  16   3      315.83      233.37     33.34 o
   3  16   3      805.00      813.72     54.33 o
   4  16   3      445.84      514.90     45.69 o
   5  16   3     1775.40     1833.64     88.90 o
  -3  17   3        0.67       -9.88     22.23 o
  -2  17   3      687.23      776.67     55.56 o
  -1  17   3        1.28      -13.58     20.99 o
   0  17   3      612.10      685.30     50.63 o
   2  17   3      237.21      232.14     34.57 o
   3  17   3       30.96       69.15     27.16 o
 -12   0   4      981.26     1000.17     49.39 o
 -10   0   4      900.84      933.99     31.79 o
  -8   0   4     3350.73     3287.68     43.70 o
  -6   0   4     8309.91     8458.59    100.34 o
  -4   0   4     2626.23     2245.82     24.90 o
  -2   0   4     5052.79     4816.63     49.21 o
   0   0   4      381.20      468.39      6.02 o
   2   0   4    22767.30    22456.24    238.76 o
   4   0   4    10973.83    11410.76    115.40 o
   6   0   4      631.31      688.76     18.36 o
   8   0   4     4524.28     4326.55    107.43 o
  10   0   4      668.07      611.99     41.98 o
  12   0   4       19.11       35.81     18.52 o
 -13   1   4     1076.45     1093.73     38.42 o
 -12   1   4      551.66      524.03     27.17 o
 -11   1   4      286.97      302.52     25.93 o
 -10   1   4       29.28       41.16      7.82 o
  -9   1   4      165.83      158.59      7.42 o
  -8   1   4        3.19        5.18      3.19 o
  -7   1   4     2687.23     2562.90     27.58 o
  -6   1   4       53.08       63.78      3.57 o
  -5   1   4      371.08      395.25      5.97 o
  -4   1   4     2336.38     2466.90     20.29 o
  -3   1   4    15037.13    15148.94    113.11 o
  -2   1   4    16599.94    16487.53    129.78 o
  -1   1   4     7916.61     7604.76     60.65 o
   0   1   4       22.23       29.91      1.07 o
   1   1   4      297.50      286.09      3.51 o
   2   1   4    19896.15    19431.32    147.32 o
   3   1   4     5915.49     5749.04     43.15 o
   4   1   4      243.32      279.67      4.65 o
   5   1   4     1506.67     1364.94     13.15 o
   6   1   4     1623.76     1731.90     18.42 o
   7   1   4      415.34      353.22      8.13 o
   8   1   4      184.99      213.82      8.36 o
   9   1   4     2438.35     2462.17     41.89 o
  10   1   4        0.74       -6.13      6.13 o
  11   1   4       44.84       40.66     11.76 o
  12   1   4       62.34       34.57     19.76 o
  13   1   4     1242.60     1306.39     60.50 o
 -13   2   4       59.41       51.94     13.89 o
 -12   2   4      739.70      743.15     29.69 o
 -11   2   4        1.52       -1.47      7.99 o
 -10   2   4       13.06        8.16      6.52 o
  -9   2   4        3.46        7.43      4.92 o
  -8   2   4      532.78      476.64      9.59 o
  -7   2   4       28.39       28.64      3.00 o
  -6   2   4      977.49      916.09     10.58 o
  -5   2   4     3853.39     4145.11     34.43 o
  -4   2   4     8301.59     8392.34     60.50 o
  -3   2   4      640.00      673.88      7.19 o
  -2   2   4       48.77       86.90      3.83 o
  -1   2   4        4.03        7.16      6.41 o
   0   2   4     1856.98     1944.47     20.63 o
   1   2   4     7573.92     7517.90     65.43 o
   2   2   4     2899.18     2744.45     25.66 o
   3   2   4        8.69        4.46      1.28 o
   4   2   4     6175.47     5910.85     42.99 o
   5   2   4      154.37      185.76      4.00 o
   6   2   4     2327.57     2554.41     26.30 o
   7   2   4        2.90        8.19      3.42 o
   8   2   4     4753.52     4697.64     54.77 o
   9   2   4       60.35       74.52      8.19 o
  10   2   4       11.70       -0.29      9.14 o
  11   2   4       36.87       38.28     17.29 o
  12   2   4        1.82       -9.88     16.05 o
  13   2   4      246.13      232.14     29.63 o
 -13   3   4      269.90      270.42     28.40 o
 -12   3   4      182.97      186.45     23.46 o
 -11   3   4       45.58       24.87     16.05 o
 -10   3   4      896.31      898.75     18.55 o
  -9   3   4     6280.84     6280.89     71.73 o
  -8   3   4     2119.94     2016.22     29.34 o
  -7   3   4     7610.88     7493.44     73.37 o
  -6   3   4      564.25      576.90      7.90 o
  -5   3   4      530.23      650.32      8.35 o
  -4   3   4     1482.77     1632.09     14.43 o
  -3   3   4     6971.47     6497.03     59.47 o
  -2   3   4     2951.85     2951.66     31.45 o
  -1   3   4     3435.67     3949.02     39.65 o
   0   3   4      884.98      977.68     11.62 o
   1   3   4     7514.64     7513.69     73.52 o
   2   3   4      145.55      147.24      3.89 o
   3   3   4     9804.84     9611.75     83.85 o
   4   3   4       55.36       80.09      3.40 o
   5   3   4      854.65      833.17     10.85 o
   6   3   4      356.53      365.77      7.14 o
   7   3   4     4610.46     4793.02     63.09 o
   8   3   4       67.49       71.85      5.88 o
   9   3   4     2028.43     1991.99     36.40 o
  10   3   4       81.97       97.70     14.54 o
  11   3   4     1051.43     1034.02     37.37 o
  12   3   4        8.07       -7.41     17.29 o
  13   3   4      129.53      167.93     27.16 o
 -13   4   4       74.66       58.03     19.76 o
 -12   4   4      577.43      633.58     29.07 o
 -11   4   4        4.66        7.27     11.57 o
 -10   4   4      457.08      464.45     21.39 o
  -9   4   4      306.04      305.72     13.29 o
  -8   4   4     2975.16     2942.41     39.77 o
  -7   4   4      660.31      620.31     12.96 o
  -6   4   4     3744.35     3709.76     34.26 o
  -5   4   4        0.07       -0.49      1.61 o
  -4   4   4     2310.03     2254.48     25.75 o
  -3   4   4      526.14      582.19      8.32 o
  -2   4   4     1570.85     1322.63     19.07 o
  -1   4   4      180.98      231.52      6.16 o
   0   4   4    14334.77    14831.43    162.90 o
   1   4   4     1323.40     1383.04     17.02 o
   2   4   4       45.76       28.10      2.37 o
   3   4   4     1573.70     1735.49     18.70 o
   4   4   4     6928.29     6772.90     60.31 o
   5   4   4      793.74      839.05     11.34 o
   6   4   4     1021.67     1169.22     17.15 o
   7   4   4      772.97      840.92     15.81 o
   8   4   4     5025.44     4974.92     63.57 o
   9   4   4     1112.00     1132.46     23.09 o
  10   4   4     1505.45     1480.52    103.10 o
  11   4   4       30.02       24.14     12.11 o
  12   4   4        2.32      -12.53     12.53 o
  13   4   4       73.00       56.80     20.99 o
 -13   5   4     1462.68     1579.27     64.21 o
 -12   5   4        0.47       -9.17     11.85 o
 -11   5   4       89.36       68.78     13.92 o
 -10   5   4        0.04       -3.83      7.62 o
  -9   5   4     2449.60     2445.92     39.77 o
  -8   5   4       20.49       15.30      5.59 o
  -7   5   4      604.68      577.87     16.01 o
  -6   5   4       89.60       87.27      3.84 o
  -5   5   4      976.63     1035.72     12.99 o
  -4   5   4       35.08       55.91      2.90 o
  -3   5   4    21882.46    22173.72    215.12 o
  -2   5   4     5587.66     5845.02     70.85 o
  -1   5   4     5159.42     5244.36     59.89 o
   0   5   4     1667.56     1626.84     21.14 o
   1   5   4      120.56      110.79      5.52 o
   2   5   4      106.67      125.74      5.82 o
   3   5   4     3897.04     3613.20     35.26 o
   4   5   4      710.02      764.01     14.64 o
   5   5   4     1489.94     1446.53     16.85 o
   6   5   4        3.24       14.74      4.03 o
   7   5   4     1375.68     1358.18     24.14 o
   8   5   4       40.77       38.59      5.10 o
   9   5   4      578.64      638.29     25.88 o
  10   5   4      368.91      388.34     56.80 o
  11   5   4       12.90        4.73     12.11 o
  12   5   4        1.76       -3.40     13.65 o
 -12   6   4      387.59      390.63     23.06 o
 -11   6   4      188.40      166.59     16.44 o
 -10   6   4      620.82      589.05     30.25 o
  -9   6   4      554.08      535.90     18.84 o
  -8   6   4     4912.94     5022.66     70.45 o
  -7   6   4       38.56       36.09      5.81 o
  -6   6   4      623.21      617.27     10.50 o
  -5   6   4     1282.41     1350.93     15.82 o
  -4   6   4     4032.57     3954.61     43.63 o
  -3   6   4      476.34      588.08      8.06 o
  -2   6   4     1624.43     1442.83     18.02 o
  -1   6   4     3429.57     3838.67     45.14 o
   0   6   4     2318.39     2307.64     28.97 o
   1   6   4      668.56      682.69     11.87 o
   2   6   4     6698.74     6873.09     79.09 o
   3   6   4     1602.49     1594.67     22.79 o
   4   6   4     3681.33     3434.57     38.61 o
   5   6   4      275.46      278.58      7.11 o
   6   6   4      379.68      391.94      9.82 o
   7   6   4       82.84       81.45      6.06 o
   8   6   4     1132.28     1147.93     24.63 o
   9   6   4      111.57      114.73     14.29 o
  10   6   4      563.19      584.32     30.87 o
  11   6   4      106.76      133.36     27.78 o
  12   6   4      247.35      259.62     22.54 o
 -12   7   4      296.26      310.20     20.55 o
 -11   7   4      347.78      308.71     19.82 o
 -10   7   4        7.42       -2.01      9.53 o
  -9   7   4      360.25      318.19     17.57 o
  -8   7   4      158.11      152.94      9.24 o
  -7   7   4      182.32      184.17     10.02 o
  -6   7   4      561.49      594.17     17.02 o
  -5   7   4      482.55      539.40     10.38 o
  -4   7   4       38.78       22.83      3.23 o
  -3   7   4     8541.16     8570.74     89.65 o
  -2   7   4      785.48      826.76     12.59 o
  -1   7   4    12021.85    11950.21    163.47 o
   0   7   4      347.45      380.74      8.11 o
   1   7   4      126.97      120.23      5.56 o
   2   7   4      475.06      553.27     11.48 o
   3   7   4     5543.32     5382.73     64.11 o
   4   7   4        5.81        6.07      4.44 o
   5   7   4     2547.57     2521.11     32.68 o
   6   7   4       74.23       78.55      5.45 o
   7   7   4     1028.64      980.97     19.93 o
   8   7   4      107.34      109.15      8.65 o
   9   7   4     1419.37     1390.27     34.49 o
  10   7   4        2.44      -10.95     10.95 o
  11   7   4      353.50      316.96     22.60 o
  12   7   4        2.92       -9.07     16.05 o
 -12   8   4     1093.16     1078.19     63.59 o
 -11   8   4       13.76        3.19     13.58 o
 -10   8   4      311.37      276.15     17.94 o
  -9   8   4      444.10      406.76     18.52 o
  -8   8   4     2890.02     2812.39     86.43 o
  -7   8   4        1.31        4.62      6.22 o
  -6   8   4      198.71      193.77     10.57 o
  -5   8   4       21.73       32.18      8.73 o
  -4   8   4     1389.92     1374.18     18.17 o
  -3   8   4     1094.81     1150.93     16.60 o
  -2   8   4    25109.01    25382.00    277.57 o
  -1   8   4     5867.81     6237.45     76.89 o
   0   8   4      284.16      326.74      8.01 o
   1   8   4      187.70      206.49      7.55 o
   2   8   4     5070.35     5052.44     64.60 o
   3   8   4      312.31      301.34      9.88 o
   4   8   4     3620.04     3516.56     48.10 o
   5   8   4      189.52      186.80      9.95 o
   6   8   4       26.73       19.71      4.94 o
   7   8   4       48.62       53.38      6.33 o
   8   8   4     2089.97     2096.89     48.84 o
   9   8   4        4.38        0.81     10.95 o
  10   8   4      743.46      785.66     31.05 o
  11   8   4      380.12      376.06     23.06 o
  12   8   4      294.81      303.04     23.73 o
 -11   9   4       62.27       60.50     27.16 o
 -10   9   4       28.79      -16.05     22.23 o
  -9   9   4     2006.13     1949.71     86.43 o
  -8   9   4       20.37       20.99     20.99 o
  -7   9   4     2130.38     2189.48     47.30 o
  -6   9   4        1.03       -2.86      5.65 o
  -5   9   4      417.31      402.10     14.07 o
  -4   9   4       47.40       44.19      5.89 o
  -3   9   4      257.30      242.97      9.57 o
  -2   9   4      112.82      110.48      6.96 o
  -1   9   4     3137.35     3077.76     45.68 o
   0   9   4      447.49      500.47     10.77 o
   1   9   4     3806.66     3898.73     51.24 o
   2   9   4     1028.32     1180.40     20.48 o
   3   9   4     5143.40     5105.56     73.44 o
   4   9   4      735.77      786.57     19.09 o
   5   9   4      272.44      276.55     12.00 o
   6   9   4     1518.75     1521.89     29.92 o
   7   9   4      656.78      723.79     26.50 o
   8   9   4       55.47       39.51     20.99 o
   9   9   4     3513.69     3534.36     87.05 o
  10   9   4       50.77       40.52     13.46 o
  11   9   4      192.12      159.29     17.94 o
 -11  10   4      138.83      150.64     33.34 o
 -10  10   4      360.84      355.61     39.51 o
  -9  10   4      120.15      129.65     28.40 o
  -8  10   4     1425.15     1413.81     70.38 o
  -7  10   4      154.00      151.88     25.93 o
  -6  10   4      364.56      351.78     15.30 o
  -5  10   4        5.19       17.04      6.41 o
  -4  10   4      271.94      256.66     13.72 o
  -3  10   4      188.16      200.41      9.75 o
  -2  10   4    10826.56    11120.02    136.66 o
  -1  10   4     1437.34     1506.27     25.59 o
   0  10   4      376.28      423.78     11.98 o
   1  10   4       12.11       13.22      5.29 o
   2  10   4      213.56      189.32      9.39 o
   3  10   4      771.10      734.95     18.37 o
   4  10   4     4035.25     4083.48     61.73 o
   5  10   4      172.91      198.45     15.33 o
   6  10   4      542.38      518.60     39.51 o
   7  10   4      590.22      594.97     23.52 o
   8  10   4     2054.48     1981.81     87.67 o
   9  10   4        7.58        3.70     20.99 o
  10  10   4     1533.37     1574.34     80.26 o
  11  10   4        0.12      -22.23     22.23 o
 -10  11   4       44.24       66.68     28.40 o
  -9  11   4     2410.21     2596.73    108.66 o
  -8  11   4       72.25       86.43     25.93 o
  -7  11   4     1602.90     1486.67     71.62 o
  -6  11   4      258.25      231.34     17.90 o
  -5  11   4      400.29      426.39     28.03 o
  -4  11   4     1041.88      987.79     24.15 o
  -3  11   4     1982.29     2006.67     43.94 o
  -2  11   4      639.39      671.70     16.03 o
  -1  11   4     1528.73     1564.80     27.79 o
   0  11   4      178.41      180.97      8.81 o
   1  11   4      320.54      329.51     11.60 o
   2  11   4     1043.74     1013.61     21.96 o
   3  11   4     2071.42     2088.48     36.43 o
   4  11   4       70.16       84.09      8.99 o
   5  11   4      113.04      168.14     29.02 o
   6  11   4       43.73       27.16     18.52 o
   7  11   4        6.42        6.55      7.92 o
   8  11   4       64.77       93.84     27.16 o
   9  11   4      851.40      853.23     56.80 o
  10  11   4      102.79      104.96     30.87 o
 -10  12   4      579.81      624.79     53.10 o
  -9  12   4        5.02      -20.99     22.23 o
  -8  12   4     3179.75     3182.01    124.71 o
  -7  12   4       64.30       34.57     23.46 o
  -6  12   4      253.66      237.08     30.87 o
  -5  12   4        4.20       10.21      6.79 o
  -4  12   4      232.17      278.82     21.48 o
  -3  12   4     1300.76     1320.98     36.32 o
  -2  12   4     2200.79     2393.85     50.69 o
  -1  12   4     1586.80     1548.77     28.62 o
   0  12   4       54.75       66.20     10.17 o
   1  12   4      963.43      981.92     21.72 o
   2  12   4      205.93      215.46     11.04 o
   3  12   4       14.40       22.02      8.50 o
   4  12   4     3380.63     3478.30    148.79 o
   5  12   4      865.05      802.60     49.39 o
   6  12   4       44.63       34.57     22.23 o
   7  12   4       20.91      -12.35     20.99 o
   8  12   4     1768.65     1722.51     82.73 o
   9  12   4        7.34       14.82     24.70 o
  -9  13   4      221.08      242.02     37.04 o
  -8  13   4       18.64       -2.47     24.70 o
  -7  13   4      110.45      128.42     28.40 o
  -6  13   4      149.60      227.20     32.10 o
  -5  13   4      317.82      329.68     34.57 o
  -4  13   4       77.47      105.37     21.34 o
  -3  13   4     4559.03     4381.36     98.45 o
  -2  13   4      712.45      635.84     22.23 o
  -1  13   4     6949.56     7053.26    150.78 o
   0  13   4        0.35       -8.27     11.08 o
   1  13   4     1005.77     1018.06     25.75 o
   2  13   4      277.57      300.59     18.70 o
   3  13   4     3290.57     3300.74     70.15 o
   4  13   4       23.35        2.47     19.76 o
   5  13   4     1077.82     1121.17     60.50 o
   6  13   4       73.00       86.43     25.93 o
   7  13   4      493.22      469.21     44.45 o
   8  13   4       69.74       45.69     25.93 o
   9  13   4     1013.42      991.52     65.44 o
  -8  14   4      972.34      900.15     61.74 o
  -7  14   4       79.08       83.96     29.63 o
  -6  14   4       94.91      113.60     29.63 o
  -5  14   4      835.62      733.45     53.10 o
  -4  14   4      482.36      472.92     41.98 o
  -3  14   4      226.28      180.28     29.63 o
  -2  14   4     2507.26     2585.61    101.25 o
  -1  14   4       43.51       63.90      9.10 o
   0  14   4      356.71      332.47     14.63 o
   1  14   4     1045.90     1104.01     29.24 o
   2  14   4     1464.28     1434.17     66.68 o
   3  14   4        9.43       17.29     19.76 o
   4  14   4     2282.47     2452.26     98.78 o
   5  14   4      146.15      160.52     28.40 o
   6  14   4      142.87      106.19     27.16 o
   7  14   4       28.30       38.28     25.93 o
   8  14   4     1106.06     1170.56     71.62 o
  -7  15   4     1400.03     1490.37     80.26 o
  -6  15   4       11.34       13.58     24.70 o
  -5  15   4       90.23       65.44     25.93 o
  -4  15   4      286.42      267.95     35.81 o
  -3  15   4     1268.02     1226.13     66.68 o
  -2  15   4      106.96       69.15     23.46 o
  -1  15   4     1897.68     1954.64     85.20 o
   0  15   4       30.50       16.05     22.23 o
   1  15   4      300.95      304.26     23.13 o
   2  15   4       51.89       45.69     22.23 o
   3  15   4     1269.74     1303.92     66.68 o
   4  15   4      259.76      282.76     35.81 o
   5  15   4      762.72      668.01     50.63 o
   6  15   4      113.17      138.29     30.87 o
   7  15   4      605.21      554.41     49.39 o
  -5  16   4        1.17       13.58     27.16 o
  -4  16   4     1048.65     1029.80     62.97 o
  -3  16   4       10.65       -4.94     20.99 o
  -2  16   4      746.58      764.32     53.10 o
  -1  16   4        4.61       14.82     20.99 o
   0  16   4      215.10      211.15     32.10 o
   1  16   4        0.42      -19.76     19.76 o
   2  16   4      449.65      467.98     40.75 o
   3  16   4     2175.92     2359.65    100.02 o
   4  16   4       83.17      116.07     29.63 o
   5  16   4      550.18      664.31     54.33 o
  -3  17   4      757.83      889.04     59.27 o
  -2  17   4      198.91      160.52     32.10 o
  -1  17   4      187.50      244.48     34.57 o
   0  17   4        3.83        6.17     22.23 o
   2  17   4       11.44       16.05     23.46 o
   3  17   4      152.95      179.04     32.10 o
 -13   0   5      608.40      676.66     43.22 o
 -11   0   5       15.32        9.88     14.82 o
  -9   0   5      784.10      799.58     19.68 o
  -7   0   5     7478.33     7481.02     90.15 o
  -5   0   5    13567.34    13989.98    140.20 o
  -3   0   5    19778.70    18994.30    188.75 o
  -1   0   5     1271.15     1296.18     17.51 o
   1   0   5     3176.42     3472.60     36.64 o
   3   0   5    19465.74    18653.21    291.12 o
   5   0   5      535.81      568.08     11.17 o
   7   0   5     5555.18     5376.72     81.09 o
   9   0   5      837.92      889.83     29.65 o
  11   0   5      179.47      182.73     16.59 o
  13   0   5     1686.55     1742.26     72.85 o
 -13   1   5       87.16       85.49     14.84 o
 -12   1   5      140.26      155.62     15.72 o
 -11   1   5      112.62      105.42     13.51 o
 -10   1   5     2623.92     2569.34     69.03 o
  -9   1   5     1747.65     1777.56     25.26 o
  -8   1   5     2490.83     2546.22     27.16 o
  -7   1   5      133.69      155.79      4.28 o
  -6   1   5      284.66      317.91      6.03 o
  -5   1   5       68.69       79.24      2.82 o
  -4   1   5    14605.60    14367.56    129.13 o
  -3   1   5     3578.09     3731.88     28.46 o
  -2   1   5    10528.75    10252.60     80.96 o
  -1   1   5     9667.20     9410.08     69.50 o
   0   1   5      423.60      448.95      7.55 o
   1   1   5     2782.64     2742.74     22.74 o
   2   1   5     2400.30     2432.04     20.90 o
   3   1   5     2899.80     3031.03     24.60 o
   4   1   5    11958.35    12249.48     90.31 o
   5   1   5      103.43      159.18      4.27 o
   6   1   5     3068.25     3192.05     34.18 o
   7   1   5      445.68      519.64     10.82 o
   8   1   5     3794.23     3612.96     61.74 o
   9   1   5      144.67      118.26      8.09 o
  10   1   5       71.69       59.85      8.29 o
  11   1   5      155.69      176.57     23.46 o
  12   1   5      745.50      772.97     43.22 o
  13   1   5      139.24      121.01     24.70 o
 -13   2   5     1040.77     1058.13     64.21 o
 -12   2   5        4.14        4.94     11.35 o
 -11   2   5      612.65      601.85     21.23 o
 -10   2   5        8.59        7.23      6.23 o
  -9   2   5     1004.26     1021.59     20.33 o
  -8   2   5     2070.70     2128.15     28.05 o
  -7   2   5     6013.90     6113.40     58.22 o
  -6   2   5      100.41      112.71      3.68 o
  -5   2   5      759.82      730.15      8.73 o
  -4   2   5    10355.97    10963.83     78.41 o
  -3   2   5     3321.05     3039.50     25.69 o
  -2   2   5     6203.72     6358.22     53.72 o
  -1   2   5       35.96       55.76      4.67 o
   0   2   5      859.19      865.84     12.87 o
   1   2   5       19.34       48.62      3.20 o
   2   2   5      237.79      235.46      3.68 o
   3   2   5     8399.55     8167.35     60.65 o
   4   2   5       52.66       42.33      2.12 o
   5   2   5       28.84       17.11      2.25 o
   6   2   5     2927.10     3150.68     32.89 o
   7   2   5     2908.79     2891.68     33.48 o
   8   2   5     1538.55     1450.12     21.73 o
   9   2   5     2341.18     2369.04     43.44 o
  10   2   5       13.83        3.70     13.58 o
  11   2   5      138.25      151.88     22.23 o
  12   2   5       66.62       65.44     19.76 o
  13   2   5     1697.51     1663.24     70.38 o
 -13   3   5       14.33       27.16     18.52 o
 -12   3   5      284.97      261.77     25.93 o
 -11   3   5      612.28      629.66     22.01 o
 -10   3   5       61.81       50.05      6.90 o
  -9   3   5       12.72       12.97      4.86 o
  -8   3   5      534.61      520.57     13.05 o
  -7   3   5       68.96       68.56      4.02 o
  -6   3   5       87.66       88.50      3.12 o
  -5   3   5      291.34      269.93      4.69 o
  -4   3   5     5546.15     5649.32     48.06 o
  -3   3   5      736.87      835.65      9.89 o
  -2   3   5      859.07     1029.12     10.71 o
  -1   3   5      582.31      566.65      8.49 o
   0   3   5      322.00      355.20      6.25 o
   1   3   5      394.11      412.00     10.15 o
   2   3   5    19953.27    19323.10    173.13 o
   3   3   5     1180.69     1467.03     14.56 o
   4   3   5     2278.88     2121.70     21.40 o
   5   3   5        5.01       10.45      2.37 o
   6   3   5      690.34      703.34     10.86 o
   7   3   5       67.32       77.32      5.02 o
   8   3   5     1975.92     1947.46     27.58 o
   9   3   5      854.20      848.92     19.89 o
  10   3   5     3783.34     3860.97     75.33 o
  11   3   5        0.68       32.10     17.29 o
  12   3   5       10.97       24.70     18.52 o
  13   3   5       10.29        4.94     19.76 o
 -13   4   5      336.84      313.63     29.63 o
 -12   4   5        0.03        0.00     14.82 o
 -11   4   5      567.39      568.92     29.63 o
 -10   4   5     1601.95     1596.81     33.45 o
  -9   4   5     2412.59     2363.51     38.41 o
  -8   4   5       57.43       47.13      5.57 o
  -7   4   5      326.79      312.86      9.42 o
  -6   4   5      192.03      227.86      4.75 o
  -5   4   5     1756.92     1785.01     17.23 o
  -4   4   5      239.80      220.90      4.89 o
  -3   4   5    12003.65    11786.44    121.59 o
  -2   4   5       17.04       33.62      2.77 o
  -1   4   5     1006.68     1178.74     15.06 o
   0   4   5       55.38       46.59      3.06 o
   1   4   5    12072.59    12342.05    127.31 o
   2   4   5      149.08      168.24      4.53 o
   3   4   5    10858.58    10742.91     98.34 o
   4   4   5     1654.81     1938.73     20.83 o
   5   4   5      345.95      343.39      7.37 o
   6   4   5      180.84      211.42      6.63 o
   7   4   5     5860.76     5733.71     61.87 o
   8   4   5        3.55        8.41      5.11 o
   9   4   5     1680.68     1625.90     30.16 o
  10   4   5      280.57      248.02     24.08 o
  11   4   5       67.24       61.22     14.54 o
  12   4   5        0.44       -8.64     14.82 o
  13   4   5      535.31      523.54     39.51 o
 -13   5   5       37.02       30.87     17.29 o
 -12   5   5      284.65      301.25     31.49 o
 -11   5   5      448.46      499.95     25.22 o
 -10   5   5     1085.30     1111.30     29.78 o
  -9   5   5        0.08        0.13      5.97 o
  -8   5   5     6288.54     6140.15     84.13 o
  -7   5   5        6.94        8.49      4.76 o
  -6   5   5     5225.39     5414.14     81.15 o
  -5   5   5       50.52       45.04      3.78 o
  -4   5   5     6311.22     6502.05     79.83 o
  -3   5   5       41.33       56.08      3.17 o
  -2   5   5    13029.22    13144.67    145.21 o
  -1   5   5        1.94        7.94      2.64 o
   0   5   5       11.77       22.31      3.61 o
   1   5   5     3037.25     3283.69     43.97 o
   2   5   5     4115.18     4030.24     41.84 o
   3   5   5     1033.16     1095.66     13.56 o
   4   5   5      467.59      411.07      8.92 o
   5   5   5      467.11      495.21      9.69 o
   6   5   5     3180.10     3142.47     38.74 o
   7   5   5       13.14       10.53      4.89 o
   8   5   5     1761.34     1701.63     25.28 o
   9   5   5        0.05       12.03      7.24 o
  10   5   5      233.55      245.93     18.68 o
  11   5   5      136.87      123.82     16.88 o
  12   5   5      387.64      388.42     25.50 o
 -12   6   5        0.06       -8.77     11.59 o
 -11   6   5      595.61      579.19     26.27 o
 -10   6   5      867.85      833.97     29.89 o
  -9   6   5     3642.64     3543.64     65.96 o
  -8   6   5     1216.24     1209.71     23.35 o
  -7   6   5     1775.20     1772.84     29.32 o
  -6   6   5     1924.51     1937.88     27.89 o
  -5   6   5       55.72       54.46      5.02 o
  -4   6   5     1477.35     1542.40     20.82 o
  -3   6   5     5163.14     4975.93     52.75 o
  -2   6   5       20.53       22.27      3.22 o
  -1   6   5     6823.99     6980.85     80.48 o
   0   6   5     2057.60     2222.59     28.58 o
   1   6   5     1739.39     1842.56     24.83 o
   2   6   5      153.19      170.86      5.89 o
   3   6   5     2427.98     2298.16     30.77 o
   4   6   5     3374.37     3248.13     35.12 o
   5   6   5      433.19      439.82      8.17 o
   6   6   5       50.95       63.21      5.12 o
   7   6   5     3227.19     3152.40     40.59 o
   8   6   5      150.77      155.80      9.08 o
   9   6   5      783.18      780.00     24.85 o
  10   6   5      521.48      437.46     40.13 o
  11   6   5       19.01        6.49     25.93 o
  12   6   5       91.55       95.50     18.27 o
 -12   7   5       86.50       90.57     15.30 o
 -11   7   5      207.17      207.88     16.44 o
 -10   7   5      799.22      813.53     30.25 o
  -9   7   5        1.89        0.11      8.72 o
  -8   7   5       81.92       83.92      7.06 o
  -7   7   5       77.05       81.57      6.06 o
  -6   7   5       12.78       19.56      6.67 o
  -5   7   5        7.04       12.90      3.70 o
  -4   7   5     3137.71     3118.77     38.02 o
  -3   7   5      265.78      256.89      7.31 o
  -2   7   5     2721.67     2613.48     34.90 o
  -1   7   5      158.94      150.76      5.51 o
   0   7   5        4.05        6.33      3.38 o
   1   7   5     1441.94     1546.88     22.34 o
   2   7   5     8268.26     8181.94     93.98 o
   3   7   5      873.69      863.51     15.60 o
   4   7   5     7506.48     7489.47     93.72 o
   5   7   5       45.78       53.06      5.24 o
   6   7   5      160.93      165.38      6.98 o
   7   7   5       40.84       28.79      5.20 o
   8   7   5     1777.76     1749.12     33.34 o
   9   7   5        1.41       -8.47     11.02 o
  10   7   5      508.27      478.78     25.50 o
  11   7   5       12.92        5.16     14.16 o
  12   7   5      492.43      473.68     28.47 o
 -12   8   5       23.28       11.88     12.71 o
 -11   8   5        2.42       -6.51      9.82 o
 -10   8   5      173.19      156.24     14.82 o
  -9   8   5     2793.83     2728.08     59.85 o
  -8   8   5      177.56      232.14     29.63 o
  -7   8   5     1296.99     1279.46     31.72 o
  -6   8   5      121.53      118.58     10.52 o
  -5   8   5     1153.31     1143.86     25.03 o
  -4   8   5      854.09      876.74     17.79 o
  -3   8   5     8361.22     8234.26    100.31 o
  -2   8   5     6754.96     7189.64     88.27 o
  -1   8   5     3193.34     3193.97     44.08 o
   0   8   5      176.46      175.63      6.64 o
   1   8   5      736.14      699.57     13.94 o
   2   8   5      232.24      245.83      8.83 o
   3   8   5     3989.07     3677.56     49.66 o
   4   8   5      702.79      749.20     16.39 o
   5   8   5     3302.95     3286.83     51.51 o
   6   8   5       17.36       23.22      5.02 o
   7   8   5     1456.17     1462.00     27.54 o
   8   8   5       28.45       38.27      9.54 o
   9   8   5     1166.95     1254.69     39.42 o
  10   8   5        2.47       -9.26     11.40 o
  11   8   5        7.50       -8.95     13.25 o
 -11   9   5        4.76      -17.29     20.99 o
 -10   9   5     2068.76     1820.05     83.96 o
  -9   9   5       79.15      101.25     27.16 o
  -8   9   5     1983.38     2043.55     86.43 o
  -7   9   5      119.91       98.78     13.01 o
  -6   9   5      638.04      594.80     17.83 o
  -5   9   5     1079.99     1061.49     24.53 o
  -4   9   5     2519.59     2483.80     47.05 o
  -3   9   5       62.80       57.75      6.91 o
  -2   9   5     6360.22     6490.19     81.02 o
  -1   9   5      181.58      202.86      7.29 o
   0   9   5      160.33      137.91      6.66 o
   1   9   5      104.80      113.64      7.37 o
   2   9   5     5182.42     5102.44     73.32 o
   3   9   5       64.11       68.84      7.33 o
   4   9   5     1633.56     1576.97     29.68 o
   5   9   5      446.36      412.55     14.27 o
   6   9   5      351.75      386.77     18.18 o
   7   9   5      105.15       90.73     10.79 o
   8   9   5     1861.96     1844.75     82.73 o
   9   9   5        9.40       -9.12     17.90 o
  10   9   5      350.37      299.95     20.75 o
  11   9   5       82.16       64.73     16.44 o
 -11  10   5       10.50      -13.58     23.46 o
 -10  10   5        0.18       13.58     24.70 o
  -9  10   5     2971.30     3084.46    121.01 o
  -8  10   5       34.50       33.34     23.46 o
  -7  10   5      930.52      824.83     49.39 o
  -6  10   5      188.79      194.17     12.01 o
  -5  10   5      389.38      386.68     14.79 o
  -4  10   5      225.05      213.94     10.42 o
  -3  10   5     2863.94     2821.35     62.20 o
  -2  10   5      397.90      446.34     12.63 o
  -1  10   5      319.04      299.17     10.44 o
   0  10   5     3973.18     3858.87     57.33 o
   1  10   5      864.27      806.34     18.34 o
   2  10   5        0.03       -6.07      7.54 o
   3  10   5      835.19      756.75     18.74 o
   4  10   5     5428.65     5558.00     80.92 o
   5  10   5     2307.03     2381.64     57.39 o
   6  10   5       26.48        8.64     18.52 o
   7  10   5      675.76      629.38     23.93 o
   8  10   5        0.00        1.23     19.76 o
   9  10   5      687.94      684.06     50.63 o
  10  10   5       11.68       -7.41     22.23 o
  11  10   5        1.76        0.00     27.16 o
 -10  11   5     1035.51      975.47     64.21 o
  -9  11   5       12.34       25.93     24.70 o
  -8  11   5     1717.45     1781.78     83.96 o
  -7  11   5        0.17       12.35     19.76 o
  -6  11   5        4.09       -7.41     17.29 o
  -5  11   5        0.81        8.85      6.84 o
  -4  11   5       70.26       74.46      8.19 o
  -3  11   5        8.45        5.66      6.55 o
  -2  11   5    10860.01    10862.51    166.54 o
  -1  11   5       78.64       90.96      7.61 o
   0  11   5       70.66       77.50      6.95 o
   1  11   5      259.63      234.62     10.34 o
   2  11   5     3220.58     3270.75     51.51 o
   3  11   5      619.68      609.88     17.37 o
   4  11   5       94.64       92.51      9.17 o
   5  11   5      246.62      238.47     55.56 o
   6  11   5       71.04       76.56     22.23 o
   7  11   5       21.30       17.70      8.84 o
   8  11   5      893.68      913.73     56.80 o
   9  11   5        4.45        2.47     23.46 o
  10  11   5      589.01      500.08     46.92 o
 -10  12   5       63.27       59.27     28.40 o
  -9  12   5     2595.26     2669.58    113.60 o
  -8  12   5       42.47       34.57     27.16 o
  -7  12   5      728.81      735.92     50.63 o
  -6  12   5       50.59       58.03     23.46 o
  -5  12   5       98.31      121.87     10.24 o
  -4  12   5       51.27       67.57     16.51 o
  -3  12   5     3893.68     3865.83     88.60 o
  -2  12   5      119.11       89.70      9.82 o
  -1  12   5     1398.88     1467.93     27.84 o
   0  12   5      219.38      201.27      9.99 o
   1  12   5      124.65      118.22      8.93 o
   2  12   5      292.31      300.47     12.45 o
   3  12   5     1832.32     1859.96     34.66 o
   4  12   5      201.11      184.31     33.55 o
   5  12   5      110.06       51.86     22.23 o
   6  12   5       22.68       28.40     22.23 o
   7  12   5      613.54      605.04     46.92 o
   8  12   5       19.00       60.50     27.16 o
   9  12   5      958.72     1011.28     64.21 o
  -9  13   5      218.31      246.95     39.51 o
  -8  13   5     1034.30     1012.51     64.21 o
  -7  13   5       55.52       76.56     25.93 o
  -6  13   5      258.38      235.84     34.57 o
  -5  13   5        0.41       -9.88     18.52 o
  -4  13   5      109.45      151.88     10.39 o
  -3  13   5      306.20      224.61     16.67 o
  -2  13   5     4645.39     4648.08    104.75 o
  -1  13   5        0.98        5.76      8.03 o
   0  13   5      207.46      214.74     14.76 o
   1  13   5      268.66      278.55     12.77 o
   2  13   5     1623.85     1629.11     32.15 o
   3  13   5       49.89       62.77     13.13 o
   4  13   5     1302.91     1370.60     66.68 o
   5  13   5        2.22       20.99     19.76 o
   6  13   5        5.34       -2.47     19.76 o
   7  13   5       37.06       25.93     23.46 o
   8  13   5      997.59     1045.85     66.68 o
  -8  14   5       63.47       56.80     30.87 o
  -7  14   5       50.61       30.87     25.93 o
  -6  14   5        0.84       -9.88     20.99 o
  -5  14   5       10.50       -9.88     22.23 o
  -4  14   5       65.16       32.10     23.46 o
  -3  14   5     3256.70     3115.33    118.54 o
  -2  14   5       57.02       58.97     10.04 o
  -1  14   5       11.31        7.30     15.43 o
   0  14   5      200.53      201.59     18.97 o
   1  14   5     1188.95     1273.78     43.63 o
   2  14   5      295.86      272.28     21.83 o
   3  14   5     3003.39     3147.44    116.07 o
   4  14   5       20.39       25.93     20.99 o
   5  14   5       30.48       35.81     24.70 o
   6  14   5       18.97        7.41     24.70 o
   7  14   5     1820.99     1949.71     92.61 o
   8  14   5        0.12        9.88     27.16 o
  -7  15   5      112.29      142.00     34.57 o
  -6  15   5        0.65       -6.17     24.70 o
  -5  15   5      205.58      198.80     34.57 o
  -4  15   5      805.76      876.69     55.56 o
  -3  15   5       64.39       60.50     27.16 o
  -2  15   5      904.65      992.76     58.03 o
  -1  15   5      150.16      140.76     27.16 o
   0  15   5       14.94       14.82     19.76 o
   1  15   5      261.86      224.43     24.70 o
   2  15   5      654.94      672.89     32.73 o
   3  15   5      674.49      644.55     48.16 o
   4  15   5     1251.41     1308.86     69.15 o
   5  15   5      220.88      208.68     34.57 o
   6  15   5        8.18      -23.46     23.46 o
  -5  16   5       47.87       11.11     24.70 o
  -4  16   5       70.91      130.89     32.10 o
  -3  16   5     1353.00     1427.40     75.32 o
  -2  16   5       15.54       -4.94     22.23 o
  -1  16   5      340.76      303.75     35.81 o
   0  16   5      262.68      297.58     35.81 o
   1  16   5      324.84      317.34     35.81 o
   2  16   5       18.21       46.92     23.46 o
   3  16   5      499.57      491.44     43.22 o
   4  16   5       79.82      119.77     30.87 o
   5  16   5      436.33      403.77     44.45 o
  -3  17   5      116.06      155.58     34.57 o
  -2  17   5      604.16      639.61     49.39 o
  -1  17   5        1.29      -16.05     23.46 o
   0  17   5        9.29       -2.47     23.46 o
   3  17   5       74.21      117.30     30.87 o
 -12   0   6       48.14       37.04     17.29 o
 -10   0   6      863.62      807.54     39.51 o
  -8   0   6      724.28      740.09     16.06 o
  -6   0   6      136.69      143.66      6.38 o
  -4   0   6     8114.52     7940.39     81.12 o
  -2   0   6     4676.85     5259.74     54.26 o
   0   0   6      744.18      758.40     11.00 o
   2   0   6    24901.19    23792.60    252.76 o
   4   0   6      817.80      859.97     12.99 o
   6   0   6     7431.19     7465.40    108.85 o
   8   0   6     1488.29     1373.89     32.57 o
  10   0   6       34.67       10.42     10.01 o
  12   0   6     3104.63     3230.17    107.43 o
 -13   1   6      531.73      481.97     38.28 o
 -12   1   6       35.96       49.39     13.10 o
 -11   1   6      769.88      845.66     30.11 o
 -10   1   6        5.53        5.52      7.34 o
  -9   1   6      728.11      748.22     18.68 o
  -8   1   6      145.36      139.44      5.24 o
  -7   1   6     2112.86     2187.96     21.46 o
  -6   1   6      231.56      244.18      5.41 o
  -5   1   6     1901.33     1860.30     17.87 o
  -4   1   6      676.26      766.29      7.97 o
  -3   1   6     4527.96     4483.70     33.98 o
  -2   1   6     5385.85     5425.40     42.30 o
  -1   1   6     5840.41     5745.48     41.87 o
   0   1   6     3288.35     3380.67     27.04 o
   1   1   6     4031.20     4068.69     36.68 o
   2   1   6     5910.74     5887.05     45.65 o
   3   1   6    17815.97    17945.93    131.00 o
   4   1   6      257.47      294.45      4.59 o
   5   1   6     1580.85     1577.91     17.73 o
   6   1   6      194.68      179.19      5.24 o
   7   1   6     3912.48     3883.54     46.40 o
   8   1   6      404.30      431.34     12.81 o
   9   1   6      870.59      812.01     18.60 o
  10   1   6       34.60       34.57      9.27 o
  11   1   6       17.59       22.23     17.29 o
  12   1   6       65.31       56.80     20.99 o
  13   1   6     1519.55     1500.25     66.68 o
 -13   2   6        5.29       -3.92     12.64 o
 -12   2   6       16.46       11.73     11.35 o
 -11   2   6      171.71      169.92     15.26 o
 -10   2   6     1481.75     1592.51     41.35 o
  -9   2   6      142.24      139.89      8.80 o
  -8   2   6     2173.40     2186.38     30.91 o
  -7   2   6      346.69      356.17      7.57 o
  -6   2   6       49.84       64.59      3.10 o
  -5   2   6      272.07      260.07      4.55 o
  -4   2   6    28040.07    27846.15    195.64 o
  -3   2   6     4932.38     5004.03     39.71 o
  -2   2   6     2797.24     2630.03     20.60 o
  -1   2   6     1355.17     1414.42     11.60 o
   0   2   6    14568.35    13969.67    143.95 o
   1   2   6     1230.22     1302.13     14.42 o
   2   2   6    11725.99    11439.83     91.48 o
   3   2   6      296.86      302.19      4.53 o
   4   2   6     9363.88     9900.77     72.88 o
   5   2   6      272.06      382.11      6.56 o
   6   2   6     2629.29     2641.28     27.63 o
   7   2   6      262.65      235.21      7.25 o
   8   2   6     6925.01     6581.75     99.60 o
   9   2   6       45.18       41.81      7.72 o
  10   2   6     1762.22     1798.99     52.69 o
  11   2   6       26.60       35.81     16.05 o
  12   2   6     1348.45     1271.82     58.03 o
  13   2   6       14.91       20.99     20.99 o
 -13   3   6      643.91      660.60     40.75 o
 -12   3   6      317.88      284.00     27.16 o
 -11   3   6     1391.58     1367.31     38.90 o
 -10   3   6      227.66      222.84      9.89 o
  -9   3   6     2003.85     2005.27     28.23 o
  -8   3   6      117.86      102.43      6.58 o
  -7   3   6      649.35      622.22     11.00 o
  -6   3   6      636.70      740.77      9.98 o
  -5   3   6     9232.29     9138.84     75.89 o
  -4   3   6       24.11       23.19      2.11 o
  -3   3   6     4050.20     3846.71     36.66 o
  -2   3   6      553.48      576.75      7.16 o
  -1   3   6        1.21        3.65      1.94 o
   0   3   6     6952.09     6972.33     68.99 o
   1   3   6     7038.38     6612.39     62.69 o
   2   3   6       57.53       52.12      2.85 o
   3   3   6     8322.45     8048.61     65.57 o
   4   3   6     1528.09     1861.92     18.24 o
   5   3   6     1391.99     1559.79     17.79 o
   6   3   6      125.15      144.10      5.14 o
   7   3   6     3479.58     3364.58     39.14 o
   8   3   6      495.10      539.44     12.58 o
   9   3   6      294.85      321.75     12.89 o
  10   3   6      185.52      199.83     14.53 o
  11   3   6       68.31       40.75     17.29 o
  12   3   6        3.75       -1.23     16.05 o
  13   3   6     1045.63     1129.82     56.80 o
 -13   4   6      217.87      224.73     25.93 o
 -12   4   6        4.34        0.00     14.82 o
 -11   4   6       45.07       33.69     11.85 o
 -10   4   6      226.95      234.41     11.38 o
  -9   4   6      140.72      140.34      7.91 o
  -8   4   6     3202.56     3150.70     47.20 o
  -7   4   6      178.57      167.59      7.27 o
  -6   4   6      154.54      133.93      4.30 o
  -5   4   6     2413.74     2565.74     26.23 o
  -4   4   6    16026.69    15807.88    142.23 o
  -3   4   6     9048.83     9621.97     94.00 o
  -2   4   6       89.47       56.93      2.39 o
  -1   4   6       34.12       29.11      2.42 o
   0   4   6     2318.61     2288.40     24.89 o
   1   4   6      924.10      917.73     12.81 o
   2   4   6      253.97      425.62      7.80 o
   3   4   6     2074.01     2159.76     24.48 o
   4   4   6      433.61      381.56      7.08 o
   5   4   6      272.46      292.89      7.15 o
   6   4   6     1613.26     1537.79     19.19 o
   7   4   6       57.34       46.27      5.19 o
   8   4   6      478.21      505.01     13.28 o
   9   4   6      308.55      298.57     18.07 o
  10   4   6     1281.53     1273.09     41.23 o
  11   4   6       28.14       24.70     17.29 o
  12   4   6      622.00      651.96     39.51 o
 -13   5   6      464.33      503.79     35.81 o
 -12   5   6       16.75       19.51     12.75 o
 -11   5   6     1791.83     1801.19     49.52 o
 -10   5   6      300.49      309.75     15.80 o
  -9   5   6     2605.78     2706.93     44.11 o
  -8   5   6       20.47       22.22      5.94 o
  -7   5   6      527.69      535.34     12.40 o
  -6   5   6       56.03       55.10      4.33 o
  -5   5   6     6995.61     6789.86     75.50 o
  -4   5   6     2895.37     3107.29     41.16 o
  -3   5   6     5536.23     5199.60     60.15 o
  -2   5   6     2046.89     2210.83     25.90 o
  -1   5   6      892.50     1025.47     16.53 o
   0   5   6     1317.68     1455.82     21.75 o
   1   5   6     3957.62     3913.37     43.25 o
   2   5   6       13.16       13.72      2.78 o
   3   5   6    13942.72    14482.14    138.91 o
   4   5   6     2989.31     3197.74     39.20 o
   5   5   6      100.40      113.04      4.82 o
   6   5   6      225.63      275.10      8.47 o
   7   5   6     3951.68     3673.78     45.14 o
   8   5   6       30.92       29.36      5.88 o
   9   5   6     2368.36     2390.96     49.19 o
  10   5   6        3.07       -7.98     10.95 o
  11   5   6       12.71       -2.87     13.01 o
  12   5   6       13.68        4.94     18.52 o
 -12   6   6        5.23        7.75     12.11 o
 -11   6   6      808.20      775.21     30.14 o
 -10   6   6      979.90      882.02     41.36 o
  -9   6   6       45.56       34.84      8.19 o
  -8   6   6     2870.62     2880.68     44.12 o
  -7   6   6      468.34      452.84     12.70 o
  -6   6   6      284.59      287.46     10.96 o
  -5   6   6      747.16      714.10     17.18 o
  -4   6   6     4057.37     3885.92     50.33 o
  -3   6   6      853.04      951.04     12.69 o
  -2   6   6     5795.40     5596.61     64.26 o
  -1   6   6       93.70       94.97      4.18 o
   0   6   6       48.37       38.28      3.63 o
   1   6   6       12.46       10.32      3.30 o
   2   6   6    13142.13    12926.52    136.15 o
   3   6   6        8.40        9.67      3.41 o
   4   6   6     3080.44     2986.94     36.54 o
   5   6   6      403.44      382.67      8.30 o
   6   6   6     2721.08     2691.45     37.28 o
   7   6   6      517.04      475.00     12.79 o
   8   6   6     1144.92     1127.29     19.48 o
   9   6   6        6.13       -0.92      8.08 o
  10   6   6      227.05      199.06     17.78 o
  11   6   6      213.01      151.05     18.68 o
  12   6   6     1114.82     1119.81     42.42 o
 -12   7   6      151.95      108.77     15.71 o
 -11   7   6        2.66       -1.53     22.84 o
 -10   7   6      375.09      379.44     32.72 o
  -9   7   6      680.53      655.08     30.87 o
  -8   7   6      596.42      547.69     14.63 o
  -7   7   6      962.60      912.13     17.73 o
  -6   7   6      144.91      134.81      9.36 o
  -5   7   6       14.35        8.84      5.98 o
  -4   7   6      196.73      211.86      6.39 o
  -3   7   6     8947.22     9070.52    109.85 o
  -2   7   6     3537.59     3739.68     48.30 o
  -1   7   6     2381.58     2491.88     34.05 o
   0   7   6       78.61       67.15      5.07 o
   1   7   6     3265.31     3044.82     38.40 o
   2   7   6      276.39      323.30      9.80 o
   3   7   6     1536.66     1370.77     22.88 o
   4   7   6       58.54       74.67      6.43 o
   5   7   6       17.28       16.25      6.26 o
   6   7   6      308.17      305.57      9.24 o
   7   7   6     1924.88     1949.85     28.34 o
   8   7   6        1.18        7.47      7.17 o
   9   7   6      712.69      774.55     41.12 o
  10   7   6      175.48      168.40     17.36 o
  11   7   6      433.85      381.10     24.44 o
  12   7   6       19.78       27.41     16.44 o
 -12   8   6      113.82      105.64     30.25 o
 -11   8   6      649.38      649.70     24.77 o
 -10   8   6     2253.41     2194.69     51.16 o
  -9   8   6      247.42      235.22     32.72 o
  -8   8   6     1067.96     1177.97     59.27 o
  -7   8   6      296.53      284.27     13.58 o
  -6   8   6      936.06      954.14     23.49 o
  -5   8   6      105.45       97.50      8.39 o
  -4   8   6     1702.32     1734.84     28.87 o
  -3   8   6     1668.21     1536.30     26.74 o
  -2   8   6     2876.10     2723.84     37.23 o
  -1   8   6       64.73       63.98      5.18 o
   0   8   6     1171.41     1251.01     20.44 o
   1   8   6      427.12      431.54     11.18 o
   2   8   6     9285.53     9527.07    117.05 o
   3   8   6      165.69      186.57      8.43 o
   4   8   6     2271.43     2118.85     36.24 o
   5   8   6      106.83       83.09      8.39 o
   6   8   6     1426.00     1350.89     23.74 o
   7   8   6        1.94        2.36      5.35 o
   8   8   6     1348.10     1371.04     34.07 o
   9   8   6      211.43      214.12     18.27 o
  10   8   6      111.08      117.48     16.64 o
  11   8   6       58.33       53.84     16.44 o
 -11   9   6       38.43       12.35     24.70 o
 -10   9   6       20.57       -2.47     20.99 o
  -9   9   6     2056.52     2090.47     88.90 o
  -8   9   6        5.94      -16.05     16.05 o
  -7   9   6      178.63      195.09     28.40 o
  -6   9   6      101.62       99.39      9.10 o
  -5   9   6     2015.42     2001.26     42.42 o
  -4   9   6      716.01      687.44     18.09 o
  -3   9   6     4179.17     4104.50     79.49 o
  -2   9   6      720.82      718.50     15.88 o
  -1   9   6       24.83       27.85      4.75 o
   0   9   6      518.74      537.05     12.69 o
   1   9   6     7339.09     7155.46     98.93 o
   2   9   6      695.05      675.88     17.02 o
   3   9   6     5753.82     5766.94     82.81 o
   4   9   6        0.76        5.91      6.00 o
   5   9   6      325.85      296.66     17.56 o
   6   9   6      899.40      891.53     25.81 o
   7   9   6     1687.50     1574.64     76.56 o
   8   9   6        2.78       11.11     18.52 o
   9   9   6      280.01      260.84     18.70 o
  10   9   6       70.41       47.33     14.58 o
  11   9   6       97.71       96.92     17.90 o
 -11  10   6      278.70      274.12     38.28 o
 -10  10   6     2206.59     2323.84    101.25 o
  -9  10   6       38.13       43.22     23.46 o
  -8  10   6     1469.74     1497.78     72.85 o
  -7  10   6      270.98      266.71     32.10 o
  -6  10   6       43.63       32.51      9.70 o
  -5  10   6      335.12      386.30     15.79 o
  -4  10   6     1642.00     1555.33     31.16 o
  -3  10   6      480.64      453.08     17.59 o
  -2  10   6     1881.56     1962.15     34.46 o
  -1  10   6      143.56      186.75      8.70 o
   0  10   6       63.69       69.23      6.73 o
   1  10   6       23.03       26.37      5.90 o
   2  10   6      448.97      446.48     14.28 o
   3  10   6       83.03       98.19      8.43 o
   4  10   6       50.43       60.34      8.10 o
   5  10   6       83.93       87.14     11.56 o
   6  10   6      357.84      394.88     24.45 o
   7  10   6       38.01       54.08      9.82 o
   8  10   6     1836.34     1818.82     83.96 o
   9  10   6       69.94       58.03     24.70 o
  10  10   6       61.01       72.85     28.40 o
 -10  11   6       18.22       19.76     25.93 o
  -9  11   6     1404.46     1533.59     79.03 o
  -8  11   6       76.18       76.56     25.93 o
  -7  11   6     1359.52     1380.48     69.15 o
  -6  11   6       13.46       13.58     18.52 o
  -5  11   6       39.99       47.50     14.69 o
  -4  11   6      353.44      411.12     15.36 o
  -3  11   6     1536.11     1595.62     38.94 o
  -2  11   6      790.75      792.22     24.19 o
  -1  11   6      152.95      136.47      8.49 o
   0  11   6      120.08      104.00     12.50 o
   1  11   6      273.76      317.30     12.06 o
   2  11   6      154.11      154.01      9.66 o
   3  11   6      953.89      993.06     22.93 o
   4  11   6     1466.33     1479.72     30.05 o
   5  11   6       33.28       93.67     36.43 o
   6  11   6       37.88       45.69     20.99 o
   7  11   6      953.28     1058.05     33.80 o
   8  11   6       10.03        0.00     22.23 o
   9  11   6      473.60      388.95     41.98 o
  10  11   6      208.70      233.37     37.04 o
  -9  12   6      232.97      244.48     37.04 o
  -8  12   6     1466.70     1336.02     71.62 o
  -7  12   6        2.85       35.81     23.46 o
  -6  12   6       77.25       81.49     24.70 o
  -5  12   6       28.60       87.05     13.92 o
  -4  12   6     3164.23     3100.17     60.91 o
  -3  12   6      218.78      216.21     14.93 o
  -2  12   6     2724.44     2764.47     91.37 o
  -1  12   6      211.11      200.17     11.28 o
   0  12   6     2226.25     2179.39     37.78 o
   1  12   6       59.38       63.37      8.08 o
   2  12   6     2805.59     2749.91     46.01 o
   3  12   6       19.09       15.15     10.12 o
   4  12   6     1371.96     1424.62     72.69 o
   5  12   6      122.24       83.96     23.46 o
   6  12   6      552.33      511.20     43.22 o
   7  12   6       49.46       11.11     23.46 o
   8  12   6     2269.94     2283.09    100.02 o
   9  12   6      550.21      555.65     49.39 o
  -9  13   6     1188.51     1336.02     77.79 o
  -8  13   6       97.46       65.44     29.63 o
  -7  13   6        4.58       -7.41     23.46 o
  -6  13   6      211.44      213.62     32.10 o
  -5  13   6     1534.32     1642.25     76.56 o
  -4  13   6       11.94       32.50     19.14 o
  -3  13   6     3040.96     3017.07     74.01 o
  -2  13   6        1.06        1.35      7.83 o
  -1  13   6       10.58       20.40      8.94 o
   0  13   6       63.64       63.95      8.63 o
   1  13   6      863.89      854.44     31.36 o
   2  13   6       57.02       58.28     12.67 o
   3  13   6      701.90      774.62     43.46 o
   4  13   6       29.73       30.87     20.99 o
   5  13   6       52.32       40.75     20.99 o
   6  13   6       17.43      -19.76     19.76 o
   7  13   6     1468.02     1554.58     80.26 o
   8  13   6      111.62       96.31     30.87 o
  -8  14   6      487.40      429.70     46.92 o
  -7  14   6       92.20       83.96     28.40 o
  -6  14   6        1.02       18.52     22.23 o
  -5  14   6       22.53       17.29     22.23 o
  -4  14   6      509.64      628.50     49.39 o
  -3  14   6      363.08      311.16     35.81 o
  -2  14   6     1284.77     1265.64     65.44 o
  -1  14   6      489.32      480.33     41.98 o
   0  14   6      691.40      606.27     43.22 o
   1  14   6      114.60      118.47     17.01 o
   2  14   6     1420.31     1509.89     48.89 o
   3  14   6        0.51       14.82     20.37 o
   4  14   6      496.60      511.20     43.22 o
   5  14   6        7.95      -12.35     20.99 o
   6  14   6      142.65       96.31     27.16 o
   7  14   6       22.62       64.21     28.40 o
  -7  15   6       37.68       69.15     29.63 o
  -6  15   6      238.82      216.09     34.57 o
  -5  15   6      126.86      186.45     32.10 o
  -4  15   6        8.83       25.93     23.46 o
  -3  15   6     3051.13     2888.13    114.83 o
  -2  15   6      169.86      144.47     28.40 o
  -1  15   6      251.27      240.78     33.34 o
   0  15   6      151.94      135.82     28.40 o
   1  15   6     2122.77     2283.54     65.01 o
   2  15   6      139.46      124.65     18.27 o
   3  15   6     1834.02     2112.70     88.90 o
   4  15   6      132.78      138.29     29.63 o
   5  15   6      149.88      166.69     32.10 o
   6  15   6      475.01      490.20     46.92 o
  -5  16   6       68.58       20.99     28.40 o
  -4  16   6     1919.48     1923.78     90.14 o
  -3  16   6        0.10       18.52     25.93 o
  -2  16   6      720.23      790.25     55.56 o
  -1  16   6       43.65       24.70     24.70 o
   0  16   6       58.33       62.97     25.93 o
   1  16   6       24.32       48.16     24.70 o
   2  16   6     1223.81     1385.41     70.38 o
   3  16   6       80.96      123.48     28.40 o
   4  16   6      378.97      360.55     39.51 o
   5  16   6      138.13      172.87     33.34 o
  -3  17   6      735.66      737.16     54.33 o
  -2  17   6       31.31       30.87     25.93 o
  -1  17   6       23.85       50.63     24.70 o
   0  17   6       52.33       64.21     27.16 o
 -13   0   7      268.38      308.69     30.87 o
 -11   0   7      419.90      444.52     32.10 o
  -9   0   7     2089.63     2171.39     53.80 o
  -7   0   7      719.96      760.06     14.30 o
  -5   0   7      514.96      371.96      8.59 o
  -3   0   7     1801.94     1413.05     17.14 o
  -1   0   7     7227.37     7169.54     85.61 o
   1   0   7    10182.58     9820.72    130.04 o
   3   0   7    24531.11    25183.07    281.28 o
   5   0   7       96.12      113.52      5.59 o
   7   0   7     1757.66     1710.02     60.57 o
   9   0   7     2911.53     2804.92     92.73 o
  11   0   7      199.88      200.03     24.70 o
 -13   1   7        0.75       -2.15     11.76 o
 -12   1   7      687.07      693.49     35.81 o
 -11   1   7      222.77      215.77     16.59 o
 -10   1   7      882.33      870.00     29.24 o
  -9   1   7       84.99       95.89      7.36 o
  -8   1   7      720.83      717.77     12.66 o
  -7   1   7        8.55        4.00      2.70 o
  -6   1   7      948.09      904.60     11.74 o
  -5   1   7      692.97      745.61      9.11 o
  -4   1   7    13580.19    13721.67     97.51 o
  -3   1   7     4060.45     4357.54     33.32 o
  -2   1   7     1522.32     1463.82     12.64 o
  -1   1   7     3080.60     3129.97     24.53 o
   0   1   7     9796.96     9349.92     71.93 o
   1   1   7     3164.19     3325.79     29.22 o
   2   1   7    23022.84    23078.17    179.59 o
   3   1   7     2167.45     2210.45     19.15 o
   4   1   7       18.01       15.50      1.88 o
   5   1   7      304.70      373.30      7.12 o
   6   1   7     4194.15     4075.71     42.00 o
   7   1   7      110.26      116.14      6.05 o
   8   1   7      624.45      636.46     14.67 o
   9   1   7       77.22       99.02      8.00 o
  10   1   7       69.32       72.06     13.01 o
  11   1   7      450.76      453.16     34.57 o
  12   1   7     1604.22     1603.97     66.68 o
  13   1   7       63.13       53.10     22.23 o
 -13   2   7       19.84       11.85     16.67 o
 -12   2   7       12.99        0.62     11.35 o
 -11   2   7     1600.66     1650.77     44.96 o
 -10   2   7      117.25      103.17     10.00 o
  -9   2   7     1089.34     1118.07     21.71 o
  -8   2   7      110.00      109.62      6.33 o
  -7   2   7        3.83       -0.52      2.64 o
  -6   2   7      370.08      403.01      6.87 o
  -5   2   7    22250.02    22534.48    175.33 o
  -4   2   7     4628.48     4836.30     38.24 o
  -3   2   7    25603.02    25404.69    185.99 o
  -2   2   7     4330.91     4404.30     34.69 o
  -1   2   7     5586.85     5691.96     44.01 o
   0   2   7      527.36      608.84      8.05 o
   1   2   7    10116.55     9791.12     81.96 o
   2   2   7     1315.11     1373.41     13.93 o
   3   2   7    12226.12    12378.68    110.55 o
   4   2   7        7.37        9.01      1.91 o
   5   2   7     3283.08     3262.44     31.68 o
   6   2   7      174.13      153.72      5.35 o
   7   2   7     4563.98     4666.94     53.96 o
   8   2   7      930.23      857.26     19.22 o
   9   2   7     1718.26     1767.77     31.62 o
  10   2   7       77.74       97.50     36.43 o
  11   2   7     2130.07     2187.14    130.89 o
  12   2   7       42.68       39.51     18.52 o
  13   2   7     1089.27     1102.65     55.56 o
 -13   3   7       43.28       18.52     18.52 o
 -12   3   7      441.19      467.20     24.00 o
 -11   3   7      680.43      629.34     26.15 o
 -10   3   7     3252.50     3283.58     44.92 o
  -9   3   7      191.90      189.61      8.05 o
  -8   3   7     3126.58     3180.79     42.39 o
  -7   3   7       73.62       51.30      5.41 o
  -6   3   7     1127.16     1082.32     13.02 o
  -5   3   7      862.46      862.07     10.90 o
  -4   3   7     5472.24     5107.97     46.13 o
  -3   3   7     2861.83     3244.07     30.13 o
  -2   3   7      767.55      742.97      8.56 o
  -1   3   7      598.00      593.85      8.98 o
   0   3   7       24.22       18.88      2.92 o
   1   3   7      319.14      407.44      7.16 o
   2   3   7    13272.54    12953.79    117.63 o
   3   3   7      938.56     1004.08     11.01 o
   4   3   7      743.76      815.03     14.32 o
   5   3   7      364.65      432.71      9.67 o
   6   3   7     6443.66     6366.52     67.63 o
   7   3   7       55.66       71.94      6.68 o
   8   3   7     2665.23     2635.49     35.25 o
   9   3   7       43.72       46.76     10.52 o
  10   3   7      305.45      341.37     32.44 o
  11   3   7       88.99       54.33     18.52 o
  12   3   7     1008.47     1098.95     53.10 o
 -13   4   7      391.42      343.27     29.63 o
 -12   4   7       51.00       58.03     18.52 o
 -11   4   7     2078.26     2085.19     55.03 o
 -10   4   7       65.22       70.25      7.52 o
  -9   4   7     1944.18     1885.55     29.24 o
  -8   4   7     1165.80     1162.00     22.28 o
  -7   4   7      144.58      165.11      7.24 o
  -6   4   7      272.27      289.98      6.35 o
  -5   4   7     7181.97     7138.69     70.50 o
  -4   4   7      833.03      939.76     12.44 o
  -3   4   7     2315.67     2104.35     23.41 o
  -2   4   7       47.32       45.14      2.93 o
  -1   4   7       48.64       67.66      3.79 o
   0   4   7      147.80      104.14      3.91 o
   1   4   7     1724.58     1499.34     18.10 o
   2   4   7      820.62      915.13     11.96 o
   3   4   7       45.96       17.03      3.24 o
   4   4   7     1387.76     1448.46     17.72 o
   5   4   7     2874.64     2893.28     31.24 o
   6   4   7     1270.90     1274.56     19.73 o
   7   4   7      975.79      903.25     16.50 o
   8   4   7       71.42      101.70      7.33 o
   9   4   7     2651.06     2648.42     51.68 o
  10   4   7       72.54       41.00     12.64 o
  11   4   7      203.41      193.86     24.70 o
  12   4   7       13.41       -7.41     17.29 o
 -13   5   7      485.39      480.33     34.57 o
 -12   5   7        1.06       -1.23     14.82 o
 -11   5   7       48.76       35.16     24.70 o
 -10   5   7     2038.80     2092.10     82.11 o
  -9   5   7      114.95      112.61     11.76 o
  -8   5   7      835.84      857.13     18.87 o
  -7   5   7      886.57      874.03     17.60 o
  -6   5   7     2119.92     2160.23     26.10 o
  -5   5   7      447.29      456.34      8.70 o
  -4   5   7     2217.30     2139.10     30.22 o
  -3   5   7       37.25       48.45      3.85 o
  -2   5   7     5234.66     5368.67     63.03 o
  -1   5   7      131.35      137.15      5.10 o
   0   5   7     1775.69     1758.78     20.19 o
   1   5   7       64.27       56.46      3.47 o
   2   5   7     3880.75     3875.59     43.96 o
   3   5   7     1154.02     1150.54     16.44 o
   4   5   7      215.29      205.84      5.47 o
   5   5   7     2190.95     2209.41     26.66 o
   6   5   7     3453.40     3332.56     41.38 o
   7   5   7       83.60       70.57      5.77 o
   8   5   7     1525.65     1507.45     25.98 o
   9   5   7        2.09       11.59      8.20 o
  10   5   7       86.59       77.60     14.82 o
  11   5   7       46.58       47.23     15.07 o
  12   5   7     1440.87     1428.63     62.97 o
 -12   6   7      106.69      123.76     25.31 o
 -11   6   7      750.02      831.01     71.00 o
 -10   6   7     1871.03     1782.51     50.63 o
  -9   6   7     2486.16     2470.80     87.67 o
  -8   6   7      109.69      101.92      8.70 o
  -7   6   7     1487.27     1532.79     26.44 o
  -6   6   7     3876.24     3941.81     50.53 o
  -5   6   7     5062.42     4993.47     64.16 o
  -4   6   7      523.13      554.97     11.89 o
  -3   6   7      928.26      849.40     11.87 o
  -2   6   7     1415.47     1573.03     21.09 o
  -1   6   7      268.29      252.75      8.91 o
   0   6   7      335.97      379.41      8.55 o
   1   6   7     3954.33     3793.21     46.57 o
   2   6   7      140.99      151.26      9.69 o
   3   6   7     6933.04     7099.73     92.19 o
   4   6   7      484.10      514.05     11.31 o
   5   6   7     1287.94     1306.86     25.99 o
   6   6   7       86.36      108.62      6.62 o
   7   6   7     1626.10     1597.29     26.09 o
   8   6   7        2.17        0.16      4.84 o
   9   6   7       47.31       58.04     10.52 o
  10   6   7        0.09      -11.19     11.19 o
  11   6   7      592.85      617.42     46.30 o
  12   6   7       86.14       88.90     23.46 o
 -12   7   7       84.92       42.66     24.70 o
 -11   7   7      561.10      563.47     25.06 o
 -10   7   7      663.05      629.91     31.49 o
  -9   7   7      886.43      848.69     26.92 o
  -8   7   7     1207.49     1129.08     39.12 o
  -7   7   7      205.31      208.91     12.72 o
  -6   7   7      246.76      259.43     13.72 o
  -5   7   7      892.02      908.27     21.81 o
  -4   7   7     6638.34     6408.00     90.29 o
  -3   7   7       16.44        8.51      3.30 o
  -2   7   7      666.87      599.12     10.99 o
  -1   7   7      706.51      685.89     12.40 o
   0   7   7     4276.43     4329.40     52.09 o
   1   7   7      884.92      921.42     15.79 o
   2   7   7     7026.54     6679.98     92.80 o
   3   7   7      705.47      699.42     15.28 o
   4   7   7      472.00      408.69     11.96 o
   5   7   7        1.47        1.42      5.22 o
   6   7   7     3084.32     3072.09     39.65 o
   7   7   7      255.01      235.73      9.76 o
   8   7   7      726.37      694.45     20.66 o
   9   7   7       86.73       99.76     11.74 o
  10   7   7      119.50      131.88     17.50 o
  11   7   7       13.28        6.54     24.70 o
  12   7   7      180.09      141.11     25.93 o
 -12   8   7      392.71      346.17     20.37 o
 -11   8   7        8.47       -1.23      9.03 o
 -10   8   7        0.00        1.83      9.88 o
  -9   8   7      544.75      565.53     44.45 o
  -8   8   7     1016.16     1013.75     54.33 o
  -7   8   7      513.99      478.64     17.49 o
  -6   8   7      120.81      115.55     13.19 o
  -5   8   7     1328.33     1319.66     35.20 o
  -4   8   7     2685.82     2777.56     48.34 o
  -3   8   7     6188.45     6112.66     78.03 o
  -2   8   7       96.42       94.44      5.06 o
  -1   8   7       33.40       37.08      4.48 o
   0   8   7     1373.01     1568.15     22.72 o
   1   8   7     4171.55     3885.33     51.94 o
   2   8   7      571.04      573.89     14.73 o
   3   8   7     4552.47     4548.01     65.45 o
   4   8   7       33.34       38.51      6.46 o
   5   8   7     1304.54     1244.25     26.11 o
   6   8   7       24.96       13.44      7.48 o
   7   8   7     2657.61     2608.24     37.63 o
   8   8   7        3.97       -8.09     11.19 o
   9   8   7       81.10       47.38     13.65 o
  10   8   7        9.15      -14.35     20.37 o
  11   8   7      407.14      397.46     30.25 o
 -11   9   7       15.75       20.99     24.70 o
 -10   9   7     1194.21     1347.14     71.62 o
  -9   9   7       26.48       61.74     23.46 o
  -8   9   7      497.60      471.68     39.51 o
  -7   9   7       13.78        9.88     18.52 o
  -6   9   7     1553.68     1480.24     35.21 o
  -5   9   7      183.32      181.31     11.17 o
  -4   9   7     3740.94     3633.07     60.98 o
  -3   9   7      112.18      111.63     15.15 o
  -2   9   7      138.43      158.20      8.02 o
  -1   9   7       95.98       94.93      6.90 o
   0   9   7      398.43      389.33     11.02 o
   1   9   7      103.35      106.87      7.54 o
   2   9   7     6426.40     6488.61     91.45 o
   3   9   7      203.56      216.34     10.70 o
   4   9   7      184.14      178.35     10.20 o
   5   9   7       50.54       56.29      8.43 o
   6   9   7     1550.27     1538.11     28.11 o
   7   9   7        2.71       10.16      7.79 o
   8   9   7     1294.85     1255.76     65.44 o
   9   9   7      109.62       95.92     15.71 o
  10   9   7       53.03       22.58     14.82 o
  11   9   7       34.58       66.09     17.36 o
 -11  10   7      387.38      307.46     40.75 o
 -10  10   7       65.61       64.21     28.40 o
  -9  10   7     1719.41     1805.24     85.20 o
  -8  10   7       48.62       22.23     20.99 o
  -7  10   7        0.30        1.23     17.29 o
  -6  10   7       93.97      117.70     14.54 o
  -5  10   7      525.87      574.80     23.72 o
  -4  10   7      234.06      246.17     11.57 o
  -3  10   7     3975.20     3848.32    111.94 o
  -2  10   7       34.08       36.13      7.70 o
  -1  10   7       20.21       22.50      7.81 o
   0  10   7      339.49      323.75     17.02 o
   1  10   7     1668.34     1673.31     30.42 o
   2  10   7        1.44        0.85      5.85 o
   3  10   7      335.35      321.59     13.24 o
   4  10   7      553.63      531.91     16.76 o
   5  10   7      107.07      110.11     11.47 o
   6  10   7      215.44      262.37     41.36 o
   7  10   7     1220.09     1229.54     37.23 o
   8  10   7        0.04       35.81     22.23 o
   9  10   7        6.10        9.88     23.46 o
  10  10   7      106.42       65.44     28.40 o
 -10  11   7     1280.86     1252.06     71.62 o
  -9  11   7       36.84       55.56     27.16 o
  -8  11   7     1790.70     1739.79     81.49 o
  -7  11   7        1.19        0.00     19.76 o
  -6  11   7      790.83      716.17     48.16 o
  -5  11   7       27.11       30.60      8.38 o
  -4  11   7     2531.84     2606.09     51.39 o
  -3  11   7     2792.94     2667.57     65.93 o
  -2  11   7        9.02       -2.71     13.04 o
  -1  11   7      407.16      409.70     13.32 o
   0  11   7      315.09      264.65     11.30 o
   1  11   7      473.02      489.67     15.50 o
   2  11   7     1642.00     1643.35     31.25 o
   3  11   7      887.17      875.42     21.94 o
   4  11   7      201.13      222.71     26.88 o
   5  11   7       55.57       64.10     13.94 o
   6  11   7     2650.44     2376.94     96.31 o
   7  11   7        6.54        6.17     20.99 o
   8  11   7      852.73      885.33     56.80 o
   9  11   7       32.54       50.63     25.93 o
  10  11   7       89.69       80.26     29.63 o
  -9  12   7     1222.57     1371.83     75.32 o
  -8  12   7      212.13      311.16     39.51 o
  -7  12   7       10.40       -1.23     20.99 o
  -6  12   7        6.10      -13.58     19.76 o
  -5  12   7      808.33      764.32     49.39 o
  -4  12   7      923.60      904.65     31.05 o
  -3  12   7      678.93      671.86     26.03 o
  -2  12   7      441.74      450.78     29.02 o
  -1  12   7      423.81      387.30     19.19 o
   0  12   7      223.13      207.52     11.21 o
   1  12   7     3863.67     3890.39     60.61 o
   2  12   7       25.92       24.99      9.91 o
   3  12   7      348.15      347.93     27.42 o
   4  12   7      186.78      184.48     26.60 o
   5  12   7       44.20       49.39     20.99 o
   6  12   7      120.74      132.12     28.40 o
   7  12   7     2494.16     2538.69    104.96 o
   8  12   7        0.65        4.94     22.23 o
   9  12   7      177.30      175.34     35.81 o
  -9  13   7      326.40      365.49     44.45 o
  -8  13   7       30.59       18.52     25.93 o
  -7  13   7       29.17       37.04     24.70 o
  -6  13   7        9.75       22.23     22.23 o
  -5  13   7        7.94       16.05     20.99 o
  -4  13   7     1189.44     1207.61     64.21 o
  -3  13   7      260.09      279.06     34.57 o
  -2  13   7     1350.93     1263.17     62.97 o
  -1  13   7     1541.02     1413.48     41.83 o
   0  13   7      247.03      248.92     18.97 o
   1  13   7      558.77      607.90     24.73 o
   2  13   7     1895.03     1959.16     72.23 o
   3  13   7      254.03      273.01     40.13 o
   4  13   7      230.46      171.63     25.93 o
   5  13   7        3.44       -1.23     19.76 o
   6  13   7     1432.25     1524.94     75.32 o
   7  13   7       20.44       24.70     24.70 o
   8  13   7      282.69      338.33     40.75 o
  -8  14   7       30.95       24.70     27.16 o
  -7  14   7       89.15       93.84     30.87 o
  -6  14   7        2.02       -8.64     22.23 o
  -5  14   7     1200.25     1143.40     66.68 o
  -4  14   7      351.01      319.81     37.04 o
  -3  14   7     1568.51     1442.21     72.85 o
  -2  14   7       85.13       98.78     27.16 o
  -1  14   7        0.55       -9.88     19.76 o
   0  14   7       54.11       35.81     20.99 o
   1  14   7     1267.29     1312.36     44.91 o
   2  14   7       23.69       20.80     26.55 o
   3  14   7     1088.88     1109.24     42.34 o
   4  14   7       11.57       13.58     20.99 o
   5  14   7        3.72        1.23     22.23 o
   6  14   7      124.42      134.59     30.87 o
   7  14   7      979.19      986.58     62.97 o
  -6  15   7       30.10       19.76     24.70 o
  -5  15   7       15.12      -11.11     23.46 o
  -4  15   7      751.58      829.77     58.03 o
  -3  15   7      812.33      832.24     55.56 o
  -2  15   7      255.46      225.96     33.34 o
  -1  15   7      211.67      230.90     32.10 o
   0  15   7      813.82      800.13     53.10 o
   1  15   7       10.04        9.88     19.76 o
   2  15   7      642.39      678.42     33.61 o
   3  15   7       20.89       19.76     22.23 o
   4  15   7      106.74      114.83     28.40 o
   5  15   7       55.76       17.29     23.46 o
   6  15   7      816.72      772.97     55.56 o
  -5  16   7     1457.95     1555.81     81.49 o
  -4  16   7      254.45      233.37     37.04 o
  -3  16   7     1614.86     1570.63     79.03 o
  -2  16   7      146.19      175.34     30.87 o
  -1  16   7      372.03      340.80     37.04 o
   0  16   7       57.20       39.51     25.93 o
   1  16   7      863.97      844.58     55.56 o
   2  16   7        3.80        4.94     22.23 o
   3  16   7       73.70       19.76     23.46 o
   4  16   7      955.69      893.98     58.03 o
  -2  17   7      256.84      316.10     40.75 o
  -1  17   7        5.67        1.23     24.70 o
   0  17   7      782.52      780.38     55.56 o
   1  17   7       34.86        9.88     25.93 o
 -12   0   8      439.90      461.80     34.57 o
 -10   0   8      557.72      629.73     34.57 o
  -8   0   8      111.42      135.88      7.68 o
  -6   0   8      792.47      838.13     21.03 o
  -4   0   8    40348.99    40600.74    428.13 o
  -2   0   8      454.06      448.16      8.64 o
   0   0   8    12536.42    12462.81    124.94 o
   2   0   8    42096.96    41743.05    613.04 o
   4   0   8       36.68       29.57      3.35 o
   6   0   8      223.02      228.61      9.20 o
   8   0   8     1003.22      986.18     26.87 o
  10   0   8      122.01      113.16     13.89 o
 -13   1   8       25.84       19.92     16.05 o
 -12   1   8       96.49       97.45     14.84 o
 -11   1   8     1614.79     1606.44     44.50 o
 -10   1   8       34.39       39.68     12.97 o
  -9   1   8     4177.35     4268.31     59.18 o
  -8   1   8      619.76      679.48     12.50 o
  -7   1   8       33.32       39.41      4.05 o
  -6   1   8      376.95      391.62      7.87 o
  -5   1   8     1916.08     1737.99     17.27 o
  -4   1   8      313.83      326.83      5.18 o
  -3   1   8     6411.55     6499.33     47.28 o
  -2   1   8      768.91      831.26      8.92 o
  -1   1   8      260.98      218.11      3.84 o
   0   1   8       40.35       36.39      1.93 o
   1   1   8     7036.02     6590.28     52.82 o
   2   1   8       35.67       41.67      1.88 o
   3   1   8     5081.62     5391.05     41.29 o
   4   1   8     1267.76     1259.55     12.43 o
   5   1   8     2234.76     1948.25     21.95 o
   6   1   8      949.74      968.34     14.39 o
   7   1   8     3459.39     3431.56     45.79 o
   8   1   8       47.95       33.25      5.61 o
   9   1   8      185.98      162.53     12.65 o
  10   1   8      291.12      220.70     17.88 o
  11   1   8     3068.14     3104.22    102.49 o
  12   1   8        2.66       -9.88     17.29 o
  13   1   8      260.82      260.54     30.87 o
 -13   2   8      373.69      372.15     23.13 o
 -12   2   8     1391.60     1376.71     48.16 o
 -11   2   8       51.74       40.56     13.58 o
 -10   2   8     4209.74     4280.55     75.98 o
  -9   2   8       27.44       20.41      5.19 o
  -8   2   8      294.46      301.17      9.63 o
  -7   2   8      252.03      236.89      6.62 o
  -6   2   8     1945.24     1799.41     18.53 o
  -5   2   8      264.66      245.37      5.31 o
  -4   2   8     8824.58     8321.43     64.33 o
  -3   2   8    14253.42    14986.83    110.76 o
  -2   2   8       12.04       13.10      1.85 o
  -1   2   8     2452.96     2728.45     23.97 o
   0   2   8      883.14      728.99      9.09 o
   1   2   8        1.99        2.62      1.68 o
   2   2   8     6574.67     6604.80     56.66 o
   3   2   8        0.64        3.04      1.67 o
   4   2   8     2471.94     2537.65     29.20 o
   5   2   8        2.44        0.39      2.33 o
   6   2   8     2188.38     2114.51     24.55 o
   7   2   8      139.75      123.13      6.75 o
   8   2   8     1312.01     1320.26     25.36 o
   9   2   8     2108.95     1974.34     34.62 o
  10   2   8        6.12       29.28     11.85 o
  11   2   8       31.24       31.36     25.31 o
  12   2   8      981.40      987.82     51.86 o
 -13   3   8      183.40      150.87     17.40 o
 -12   3   8        0.57       -9.69     13.58 o
 -11   3   8     1168.12     1237.94     37.91 o
 -10   3   8      241.48      252.12     12.42 o
  -9   3   8      941.01      949.18     18.37 o
  -8   3   8       67.26       78.79      6.50 o
  -7   3   8     1311.31     1348.88     21.60 o
  -6   3   8       71.79       93.00      4.74 o
  -5   3   8    17491.97    17330.51    153.72 o
  -4   3   8       39.47       48.75      2.86 o
  -3   3   8     1305.04     1274.03     11.36 o
  -2   3   8      800.87      919.01     10.21 o
  -1   3   8     6051.62     6416.67     58.09 o
   0   3   8        2.80       -1.04      2.48 o
   1   3   8     9271.04     8938.97    122.50 o
   2   3   8     1184.14     1161.75     14.60 o
   3   3   8     1667.56     1670.55     18.60 o
   4   3   8     1274.46     1456.34     18.07 o
   5   3   8     3407.58     3457.46     34.65 o
   6   3   8      421.61      429.07      9.74 o
   7   3   8     1436.51     1440.62     23.75 o
   8   3   8      125.04      114.24      8.32 o
   9   3   8     1013.79     1037.02     45.16 o
  10   3   8      180.59      182.42     25.93 o
  11   3   8       54.91       67.91     18.52 o
  12   3   8        2.12      -12.35     17.29 o
 -13   4   8      280.29      232.14     25.93 o
 -12   4   8     1278.72     1198.96     51.86 o
 -11   4   8       42.72       32.15     12.11 o
 -10   4   8     3107.41     3151.69     43.93 o
  -9   4   8      413.77      424.60     12.61 o
  -8   4   8      150.26      143.48      7.71 o
  -7   4   8       11.96       12.13      4.51 o
  -6   4   8     1946.04     1957.00     25.85 o
  -5   4   8     4597.03     4760.96     48.28 o
  -4   4   8     8210.72     8267.14     80.62 o
  -3   4   8      417.38      466.97      9.52 o
  -2   4   8       16.85       13.00      1.92 o
  -1   4   8      758.06      838.60     13.14 o
   0   4   8     3071.41     2780.83     46.26 o
   1   4   8     9977.68    10750.83    100.88 o
   2   4   8     6470.86     6222.90     59.55 o
   3   4   8       20.59       14.14      2.41 o
   4   4   8      206.43      209.52      6.36 o
   5   4   8      616.95      652.83     11.52 o
   6   4   8     5055.90     4994.20     58.80 o
   7   4   8      227.88      228.89      8.72 o
   8   4   8     3406.86     3420.53     47.56 o
   9   4   8      243.72      287.40     34.41 o
  10   4   8       60.88       83.78     22.23 o
  11   4   8      463.42      448.22     33.34 o
  12   4   8      428.11      434.64     34.57 o
 -12   5   8        5.62       -2.47     14.82 o
 -11   5   8     1101.62     1108.41     36.49 o
 -10   5   8      125.37      138.40     15.43 o
  -9   5   8      750.32      739.26     18.40 o
  -8   5   8      246.33      256.29     10.66 o
  -7   5   8     1275.03     1295.13     21.16 o
  -6   5   8     1119.62     1162.09     27.55 o
  -5   5   8     4015.95     3864.24     48.54 o
  -4   5   8       92.04      114.81      5.00 o
  -3   5   8     4565.66     4589.37     46.07 o
  -2   5   8      220.26      279.65      5.79 o
  -1   5   8      846.03      891.67     13.09 o
   0   5   8      239.33      292.84      7.28 o
   1   5   8     3582.24     3296.85     41.71 o
   2   5   8      835.38      960.05     15.10 o
   3   5   8     1399.93     1328.28     21.19 o
   4   5   8        0.33        0.09      2.22 o
   5   5   8     6023.27     5939.33     63.28 o
   6   5   8      116.46       92.26      5.70 o
   7   5   8     2352.53     2273.29     34.07 o
   8   5   8      107.59      109.35      7.90 o
   9   5   8       63.37       89.46     10.91 o
  10   5   8      116.99       99.94     15.98 o
  11   5   8     1111.78     1038.44     50.63 o
  12   5   8        4.22        8.64     19.76 o
 -12   6   8      133.64      121.64     15.98 o
 -11   6   8      365.37      398.29     25.93 o
 -10   6   8      105.62      107.91     30.25 o
  -9   6   8      106.54      100.28     11.59 o
  -8   6   8      979.57      923.27     20.77 o
  -7   6   8      761.79      764.93     16.74 o
  -6   6   8     2930.70     2954.74     39.49 o
  -5   6   8       97.29       95.80      6.59 o
  -4   6   8     3166.78     3067.23     41.50 o
  -3   6   8      210.78      227.42      8.19 o
  -2   6   8      140.68      164.68      6.31 o
  -1   6   8        3.16        0.49      3.01 o
   0   6   8     5406.02     5261.57     66.75 o
   1   6   8      721.09      792.33     13.55 o
   2   6   8     9442.93     9256.52    104.58 o
   3   6   8       53.64       43.73      5.50 o
   4   6   8      201.50      180.91      7.90 o
   5   6   8      310.92      312.25     11.32 o
   6   6   8     2004.98     2021.74     30.44 o
   7   6   8        0.56       -4.32      4.32 o
   8   6   8      197.48      253.75     12.08 o
   9   6   8        3.24        6.60      9.39 o
  10   6   8      622.86      630.64     32.72 o
  11   6   8       58.97       36.10     19.14 o
  12   6   8     1426.17     1495.31     64.21 o
 -12   7   8        0.07      -10.94     16.05 o
 -11   7   8     1952.69     1815.15     47.51 o
 -10   7   8      291.14      287.79     23.46 o
  -9   7   8      879.05      916.54     27.30 o
  -8   7   8      179.98      165.97     11.04 o
  -7   7   8     2108.06     2087.36     41.26 o
  -6   7   8     2150.64     2126.54     40.82 o
  -5   7   8     4240.82     4182.85     69.31 o
  -4   7   8       88.36       79.37      8.52 o
  -3   7   8      144.51      153.34      5.27 o
  -2   7   8        0.16       -2.28      3.08 o
  -1   7   8     1412.93     1410.28     20.63 o
   0   7   8      117.88      118.46      5.74 o
   1   7   8     8879.10     8645.83     99.24 o
   2   7   8      376.96      383.45     11.37 o
   3   7   8     6640.88     6996.17     86.75 o
   4   7   8     1012.56     1044.68     24.76 o
   5   7   8     2306.03     2199.72     31.47 o
   6   7   8       77.77       64.60      6.14 o
   7   7   8     1311.24     1316.67     23.64 o
   8   7   8        9.26       16.19      7.60 o
   9   7   8        3.12      -10.21     10.95 o
  10   7   8       25.50       16.20     14.16 o
  11   7   8      671.99      688.05     46.92 o
 -11   8   8       60.61       56.80     24.70 o
 -10   8   8      464.95      448.22     39.51 o
  -9   8   8      225.28      230.90     30.87 o
  -8   8   8     2011.10     1965.76     82.73 o
  -7   8   8      181.11      176.71     12.58 o
  -6   8   8     1542.71     1522.98     35.43 o
  -5   8   8       33.63       33.17      7.53 o
  -4   8   8     2069.61     1904.26     36.16 o
  -3   8   8      203.32      227.85     12.91 o
  -2   8   8       26.93       28.42      4.25 o
  -1   8   8      181.35      217.48      7.60 o
   0   8   8     4114.44     3947.55     48.86 o
   1   8   8     1173.28     1266.40     26.18 o
   2   8   8      713.42      647.99     15.18 o
   3   8   8       53.43       57.93      6.58 o
   4   8   8      304.94      316.47     12.54 o
   5   8   8      318.29      318.40     13.24 o
   6   8   8     1955.57     1925.99     33.21 o
   7   8   8      357.63      312.97     11.96 o
   8   8   8     1778.95     1738.76     54.33 o
   9   8   8      709.26      666.77     29.63 o
  10   8   8      101.89       80.13     17.13 o
  11   8   8       51.50       36.91     15.98 o
 -11   9   8      206.59      195.09     33.34 o
 -10   9   8      191.38      180.28     33.34 o
  -9   9   8     2667.50     2688.10    107.43 o
  -8   9   8     1152.44     1037.21     58.03 o
  -7   9   8       25.68       25.93     20.99 o
  -6   9   8       71.44       62.01      9.52 o
  -5   9   8     2426.87     2381.49     44.58 o
  -4   9   8     2042.96     2051.79     38.93 o
  -3   9   8      509.97      519.56     31.50 o
  -2   9   8      231.34      242.52      8.87 o
  -1   9   8       18.50       25.55      4.92 o
   0   9   8      897.70      886.44     17.68 o
   1   9   8     1269.26     1201.78     24.18 o
   2   9   8     3723.36     3882.89     59.17 o
   3   9   8     2137.95     2111.68     37.02 o
   4   9   8      155.55      142.35      9.87 o
   5   9   8     1228.71     1259.56     27.04 o
   6   9   8       95.02      105.93     12.57 o
   7   9   8     2023.38     2102.60     66.31 o
   8   9   8      195.24      179.04     30.87 o
   9   9   8        0.37       -1.19     12.11 o
  10   9   8       10.00      -12.04     13.65 o
  11   9   8      942.91     1030.23     40.66 o
 -11  10   8       53.91       29.63     27.16 o
 -10  10   8      634.33      695.18     55.56 o
  -9  10   8       42.86       19.76     23.46 o
  -8  10   8      461.84      516.13     43.22 o
  -7  10   8       22.00        2.47     18.52 o
  -6  10   8      956.75      966.83     54.33 o
  -5  10   8       48.98       33.13      8.87 o
  -4  10   8     3406.97     3359.90     65.05 o
  -3  10   8      133.98      140.12     14.70 o
  -2  10   8      223.83      237.72     13.68 o
  -1  10   8      809.91      828.63     23.45 o
   0  10   8     3538.64     3503.38     53.86 o
   1  10   8     1674.12     1663.41     30.80 o
   2  10   8      258.28      251.24     11.71 o
   3  10   8      318.78      277.68     12.70 o
   4  10   8      864.75      877.72     22.09 o
   5  10   8      780.73      761.23     32.16 o
   6  10   8     2497.04     2524.64     58.40 o
   7  10   8      325.83      308.57     17.76 o
   8  10   8      159.72      150.64     28.40 o
   9  10   8       22.97       37.04     24.70 o
  10  10   8      122.08       79.03     29.63 o
 -10  11   8        7.72        8.64     24.70 o
  -9  11   8     1051.91     1019.92     62.97 o
  -8  11   8       61.98       35.81     23.46 o
  -7  11   8      329.66      356.85     38.28 o
  -6  11   8      407.61      354.38     37.04 o
  -5  11   8     3975.22     3972.10    143.23 o
  -4  11   8      151.83      125.80     10.22 o
  -3  11   8      149.78      168.02     17.29 o
  -2  11   8      237.40      284.65     18.20 o
  -1  11   8       81.55       74.29      7.77 o
   0  11   8      351.95      355.57     15.07 o
   1  11   8     1294.90     1274.98     32.79 o
   2  11   8     2078.41     2055.71     37.08 o
   3  11   8      212.08      208.47     11.69 o
   4  11   8      400.28      410.51     31.57 o
   5  11   8     2569.78     2553.71    114.62 o
   6  11   8       11.32       -6.17     18.52 o
   7  11   8     1392.12     1411.35     72.85 o
   8  11   8      432.76      391.42     41.98 o
   9  11   8       20.19       -6.17     24.70 o
  -9  12   8      291.88      301.28     39.51 o
  -8  12   8      524.42      577.87     49.39 o
  -7  12   8       96.12       87.67     27.16 o
  -6  12   8      359.73      417.35     39.51 o
  -5  12   8       89.97       75.32     25.93 o
  -4  12   8     2774.72     2860.29     74.09 o
  -3  12   8      185.19      183.98     14.93 o
  -2  12   8        0.36       -5.76      7.73 o
  -1  12   8      166.36      148.63     24.08 o
   0  12   8      928.08      970.36     24.15 o
   1  12   8      283.60      290.97     14.84 o
   2  12   8     1187.58     1239.36     34.75 o
   3  12   8        8.90        1.63     19.01 o
   4  12   8      234.25      225.28     21.61 o
   5  12   8       92.00      122.24     25.93 o
   6  12   8     1819.83     1895.38     86.43 o
   7  12   8      102.48       70.38     25.93 o
   8  12   8        6.52       12.35     24.70 o
   9  12   8        6.00       -8.64     24.70 o
  -8  13   8      237.12      233.37     37.04 o
  -7  13   8        3.63       17.29     24.70 o
  -6  13   8       33.24        8.64     22.23 o
  -5  13   8      840.50      863.11     55.56 o
  -4  13   8      159.95      164.22     30.87 o
  -3  13   8      144.79      139.53     27.16 o
  -2  13   8     1135.90     1070.55     58.03 o
  -1  13   8      325.36      353.14     35.81 o
   0  13   8       60.84       71.62     22.23 o
   1  13   8     3753.93     3837.52     78.37 o
   2  13   8      437.97      397.90     25.32 o
   3  13   8       94.82      103.52     17.46 o
   4  13   8       22.31       -0.86     14.39 o
   5  13   8      338.74      307.46     34.57 o
   6  13   8      222.64      238.31     33.34 o
   7  13   8     2215.17     2381.88    103.72 o
   8  13   8      113.96      127.18     32.10 o
  -7  14   8      132.16       82.73     30.87 o
  -6  14   8      922.46      896.44     60.50 o
  -5  14   8       53.81       -1.23     23.46 o
  -4  14   8     1009.27     1013.75     61.74 o
  -3  14   8       60.11       96.31     25.93 o
  -2  14   8      146.39      112.36     25.93 o
  -1  14   8      822.24      793.96     50.63 o
   0  14   8     2552.19     2534.99    100.02 o
   1  14   8       14.61       16.44     13.89 o
   2  14   8     2197.06     2286.25     65.04 o
   3  14   8       73.50       63.09     19.14 o
   4  14   8      192.97      164.22     28.40 o
   5  14   8       41.05       54.33     25.93 o
   6  14   8      728.47      874.22     58.03 o
   7  14   8        0.20      -13.58     24.70 o
  -6  15   8      363.89      361.79     41.98 o
  -5  15   8     1387.25     1489.14     79.03 o
  -4  15   8      349.46      345.74     40.75 o
  -3  15   8      134.94      128.42     30.87 o
  -2  15   8       14.18       -4.94     22.23 o
  -1  15   8      516.38      461.80     43.22 o
   0  15   8      139.34      183.98     29.63 o
   1  15   8     2607.69     2815.28    109.89 o
   2  15   8       12.03       11.96     15.26 o
   3  15   8       86.34       95.08     25.93 o
   4  15   8      264.16      264.24     35.81 o
   5  15   8      984.22     1117.47     65.44 o
   6  15   8       14.69       40.75     28.40 o
  -5  16   8       20.05       48.16     28.40 o
  -4  16   8      129.00      158.05     34.57 o
  -3  16   8       50.02       23.46     24.70 o
  -2  16   8       29.33       -8.64     24.70 o
  -1  16   8       97.79       86.43     29.63 o
   0  16   8      915.94      834.71     54.33 o
   1  16   8       81.57       93.84     28.40 o
   2  16   8      146.44      134.59     29.63 o
   3  16   8       11.56        0.00     22.23 o
   4  16   8      187.47      196.33     34.57 o
  -2  17   8      510.50      554.41     50.63 o
  -1  17   8      248.15      260.54     37.04 o
   0  17   8        1.47        6.17     25.93 o
   1  17   8      263.70      309.93     39.51 o
 -13   0   9      506.74      421.06     34.57 o
 -11   0   9     1820.97     1946.00     71.62 o
  -9   0   9      418.40      375.37     25.93 o
  -7   0   9      137.83      158.36      8.30 o
  -5   0   9     3381.77     3245.50     38.68 o
  -3   0   9      999.25      878.84     12.71 o
  -1   0   9     1188.64     1422.93     23.30 o
   1   0   9    12346.93    12173.66    122.54 o
   3   0   9      144.05      171.83      5.25 o
   5   0   9     4404.74     4424.43     66.16 o
   7   0   9      184.55      219.56     12.16 o
   9   0   9      786.18      840.07     30.04 o
 -13   1   9      112.26      108.84     16.59 o
 -12   1   9      838.63      931.47     60.50 o
 -11   1   9       28.96       30.25     11.35 o
 -10   1   9     2011.99     1980.82     49.33 o
  -9   1   9       16.84        8.33      6.31 o
  -8   1   9        9.10        7.82      4.42 o
  -7   1   9      246.62      214.75      6.11 o
  -6   1   9     2310.07     2160.84     22.10 o
  -5   1   9      124.27      129.59      4.03 o
  -4   1   9     6148.70     6114.73     49.96 o
  -3   1   9      710.99      751.07      7.88 o
  -2   1   9     2466.24     2624.04     20.78 o
  -1   1   9     2130.64     2367.74     28.39 o
   0   1   9     5501.79     5066.51     39.04 o
   1   1   9       24.96       27.14      2.62 o
   2   1   9     8066.00     8280.56     66.45 o
   3   1   9      625.10      660.54      8.56 o
   4   1   9      212.19      194.00      5.75 o
   5   1   9      191.27      171.60      4.86 o
   6   1   9     8842.67     8600.82     94.67 o
   7   1   9      367.91      342.69     13.06 o
   8   1   9      407.14      478.49     14.18 o
   9   1   9      334.28      288.33     14.94 o
  10   1   9     1100.98     1174.15     38.67 o
  11   1   9       42.91       69.49     25.93 o
  12   1   9      961.47     1190.32     43.78 o
 -13   2   9        2.80      -12.22     12.22 o
 -12   2   9       29.22       12.74     12.13 o
 -11   2   9     2780.46     2841.01     65.92 o
 -10   2   9       29.43       30.87     10.48 o
  -9   2   9      651.66      665.91     15.06 o
  -8   2   9       36.71       30.38      5.02 o
  -7   2   9      506.59      487.69     10.98 o
  -6   2   9      422.89      449.98     10.78 o
  -5   2   9     5434.65     5245.29     46.80 o
  -4   2   9      748.38      716.02      8.35 o
  -3   2   9     5686.32     5776.00     44.45 o
  -2   2   9       26.25       16.13      2.15 o
  -1   2   9     4239.78     4047.49     31.87 o
   0   2   9     2503.32     2740.56     22.63 o
   1   2   9    22745.82    22971.23    170.78 o
   2   2   9     1087.93     1213.16     12.68 o
   3   2   9      120.35      143.39      3.53 o
   4   2   9      789.74      810.58     10.70 o
   5   2   9      395.52      326.73      6.60 o
   6   2   9        7.03        6.31      3.42 o
   7   2   9      900.10      902.81     18.19 o
   8   2   9      851.08      887.18     18.90 o
   9   2   9     1422.19     1357.91     50.36 o
  10   2   9       52.03       67.79     23.46 o
  11   2   9      250.61      342.26     46.30 o
  12   2   9        2.29      -16.05     17.29 o
 -13   3   9      241.23      265.59     27.78 o
 -12   3   9      586.82      640.01     28.29 o
 -11   3   9       36.21       36.31     11.76 o
 -10   3   9     3003.72     3038.57     42.59 o
  -9   3   9        8.94       17.98      5.43 o
  -8   3   9       52.95       43.46      6.04 o
  -7   3   9      201.01      177.53     11.04 o
  -6   3   9     4316.91     4272.02     49.28 o
  -5   3   9     1087.59     1154.56     13.21 o
  -4   3   9     4964.37     4959.89     44.92 o
  -3   3   9        2.28        0.20      1.77 o
  -2   3   9     2124.76     2294.57     20.51 o
  -1   3   9      455.26      467.74      6.91 o
   0   3   9     1078.29      795.40     13.86 o
   1   3   9     2950.90     3156.95     32.11 o
   2   3   9     1011.58      971.99     11.81 o
   3   3   9     1131.81     1135.21     15.23 o
   4   3   9     2667.96     2543.40     37.43 o
   5   3   9       20.53       42.97      4.06 o
   6   3   9      886.98      878.10     15.98 o
   7   3   9       24.06       23.30      5.20 o
   8   3   9      530.92      574.55     16.34 o
   9   3   9      133.99      144.97     17.58 o
  10   3   9      536.98      545.17     27.29 o
  11   3   9       53.71       67.91     19.76 o
  12   3   9     1140.71     1100.18     54.33 o
 -13   4   9      203.26      203.74     25.93 o
 -12   4   9      181.10      180.28     22.23 o
 -11   4   9     2245.23     2197.90     74.09 o
 -10   4   9       22.02       24.45      6.28 o
  -9   4   9     1053.59     1039.33     20.16 o
  -8   4   9       80.52       71.29      6.49 o
  -7   4   9      787.45      798.09     15.91 o
  -6   4   9     1362.70     1353.66     19.86 o
  -5   4   9    11977.75    11685.32    126.66 o
  -4   4   9     2322.42     2369.94     23.10 o
  -3   4   9     1677.30     1685.19     22.84 o
  -2   4   9      209.31      232.35      5.21 o
  -1   4   9     4954.28     4793.22     53.40 o
   0   4   9      789.84      869.87     17.68 o
   1   4   9     2199.51     2042.67     26.08 o
   2   4   9       20.40       14.77      3.26 o
   3   4   9     1881.36     2123.89     23.96 o
   4   4   9       43.43       54.01      3.73 o
   5   4   9     7353.61     7205.33     80.04 o
   6   4   9      338.51      327.36     10.02 o
   7   4   9     1995.87     2088.76     29.61 o
   8   4   9      389.84      366.74     14.81 o
   9   4   9      187.63      183.10     15.03 o
  10   4   9       90.74      105.47     46.92 o
  11   4   9     1226.56     1233.54     56.80 o
  12   4   9       52.49       81.49     23.46 o
 -12   5   9      198.76      165.46     20.99 o
 -11   5   9       87.46       91.39     14.16 o
 -10   5   9     2930.75     2993.15    111.75 o
  -9   5   9      154.17      150.87      9.52 o
  -8   5   9      503.36      477.03     17.58 o
  -7   5   9     1489.38     1542.59     24.16 o
  -6   5   9     5765.32     5846.14     81.68 o
  -5   5   9      213.61      202.20      5.35 o
  -4   5   9     5027.04     4842.39     67.96 o
  -3   5   9      424.16      472.14      7.25 o
  -2   5   9        3.17        6.97      2.05 o
  -1   5   9      161.68      190.93      6.93 o
   0   5   9     4171.53     3928.05     56.65 o
   1   5   9     4208.07     4631.17     55.00 o
   2   5   9     6873.98     6896.75     95.75 o
   3   5   9      129.31      118.51      6.54 o
   4   5   9      347.15      279.42      6.84 o
   5   5   9       76.56       77.19      4.69 o
   6   5   9      677.30      681.54     22.46 o
   7   5   9      725.18      612.65     15.35 o
   8   5   9     2324.41     2180.47     38.13 o
   9   5   9       53.13       35.31     12.05 o
  10   5   9      620.77      614.92     38.28 o
  11   5   9       68.68       71.62     20.99 o
  12   5   9      359.43      345.74     33.34 o
 -12   6   9      211.65      186.45     20.99 o
 -11   6   9      451.98      466.18     41.36 o
 -10   6   9      491.96      514.35     36.43 o
  -9   6   9       11.74        2.58      8.58 o
  -8   6   9      382.50      395.73     12.78 o
  -7   6   9      167.09      168.07      7.90 o
  -6   6   9      319.00      332.95     14.03 o
  -5   6   9     2888.82     2762.10     54.80 o
  -4   6   9       17.84        8.34      4.39 o
  -3   6   9      299.38      292.94      5.88 o
  -2   6   9       30.18       30.02      6.26 o
  -1   6   9     1475.80     1482.44     20.86 o
   0   6   9      112.69      120.10      4.50 o
   1   6   9     5103.58     4805.79     61.66 o
   2   6   9     1449.18     1361.64     22.73 o
   3   6   9     1296.03     1377.46     25.49 o
   4   6   9      211.28      178.77      8.10 o
   5   6   9     2718.95     2682.81     37.05 o
   6   6   9      592.15      527.87     12.57 o
   7   6   9     1072.39     1093.84     21.04 o
   8   6   9     1768.27     1634.32     31.48 o
   9   6   9      378.96      347.88     19.46 o
  10   6   9       44.59       36.73     15.07 o
  11   6   9      719.30      745.80     43.22 o
  12   6   9      156.26      128.42     25.93 o
 -12   7   9      515.11      491.74     23.73 o
 -11   7   9      278.76      296.29     19.14 o
 -10   7   9      628.18      670.45     50.01 o
  -9   7   9      146.88      147.46     14.20 o
  -8   7   9        0.05        7.41     17.29 o
  -7   7   9      420.07      367.46     15.87 o
  -6   7   9     2258.03     2221.08     42.76 o
  -5   7   9       10.38        9.74      6.55 o
  -4   7   9      858.95      827.74     18.96 o
  -3   7   9       14.02       14.52      3.15 o
  -2   7   9      107.79      128.84     10.89 o
  -1   7   9      183.87      191.57      9.80 o
   0   7   9     2984.36     2819.11     48.70 o
   1   7   9      841.62      917.00     17.86 o
   2   7   9     2177.60     2171.87     34.96 o
   3   7   9       11.42       10.95      5.91 o
   4   7   9     3410.15     3290.95     57.53 o
   5   7   9      781.30      760.82     15.24 o
   6   7   9     3191.85     3212.00     44.41 o
   7   7   9     2218.54     2081.34     29.56 o
   8   7   9      239.03      250.97     12.56 o
   9   7   9       30.13       20.74     15.43 o
  10   7   9     1977.69     1980.86     57.26 o
  11   7   9       85.64       71.04     19.14 o
 -11   8   9      791.88      840.88     56.80 o
 -10   8   9      204.80      187.69     30.87 o
  -9   8   9     1221.07     1180.44     61.74 o
  -8   8   9        0.11       -2.47     18.52 o
  -7   8   9      251.48      255.60     29.63 o
  -6   8   9      318.19      302.70     14.84 o
  -5   8   9     4593.99     4659.17     77.19 o
  -4   8   9       61.68       66.71      8.31 o
  -3   8   9        3.89       -5.76      5.76 o
  -2   8   9      613.07      588.44     12.07 o
  -1   8   9     5076.51     5224.46     62.64 o
   0   8   9     1088.41     1104.67     18.35 o
   1   8   9     7287.61     7137.20     93.45 o
   2   8   9       39.03       32.38      6.09 o
   3   8   9      922.67      965.49     22.93 o
   4   8   9      163.22      178.18     10.66 o
   5   8   9     2749.06     2716.06     45.78 o
   6   8   9     1354.10     1347.23     26.40 o
   7   8   9     1517.76     1443.31     25.42 o
   8   8   9      484.10      452.87     26.71 o
   9   8   9       96.36       96.98     16.22 o
  10   8   9        2.22       -3.78     16.05 o
  11   8   9      759.94      706.32     50.63 o
 -11   9   9        0.87       12.35     23.46 o
 -10   9   9      210.87      217.32     32.10 o
  -9   9   9      133.20      118.54     27.16 o
  -8   9   9      120.29      107.43     24.70 o
  -7   9   9      371.51      330.92     34.57 o
  -6   9   9     3380.88     3272.95     65.29 o
  -5   9   9      780.00      743.11     21.98 o
  -4   9   9     2297.33     2224.55     41.58 o
  -3   9   9       55.45       45.82     11.38 o
  -2   9   9      708.30      716.90     19.77 o
  -1   9   9      220.76      203.12      8.43 o
   0   9   9     3783.07     3697.32     56.02 o
   1   9   9        6.90        0.09      5.83 o
   2   9   9     7929.17     7692.00    107.72 o
   3   9   9      434.42      428.87     14.98 o
   4   9   9      305.72      307.94     13.15 o
   5   9   9      598.50      622.11     27.06 o
   6   9   9     5083.34     5139.42     74.94 o
   7   9   9       14.64       17.40     10.84 o
   8   9   9      105.44       59.27     23.46 o
   9   9   9      136.10      137.06     17.78 o
  10   9   9       89.55      113.56     18.68 o
 -10  10   9      369.80      385.25     43.22 o
  -9  10   9     1461.94     1457.03     75.32 o
  -8  10   9      278.86      314.87     34.57 o
  -7  10   9     1628.19     1632.37     76.56 o
  -6  10   9       45.43       30.87     22.23 o
  -5  10   9     2172.42     2171.62     55.67 o
  -4  10   9        0.64       -1.85      7.34 o
  -3  10   9      306.76      291.25     22.95 o
  -2  10   9      793.73      784.96     25.85 o
  -1  10   9     1492.03     1442.15     27.43 o
   0  10   9        0.98       -3.50      6.03 o
   1  10   9     1579.73     1611.26     30.53 o
   2  10   9       49.51       56.79      8.14 o
   3  10   9     3558.40     3526.72     58.51 o
   4  10   9       26.92       33.81      7.84 o
   5  10   9     2477.39     2501.00     57.38 o
   6  10   9       25.35        5.19     26.54 o
   7  10   9     3820.40     4024.12    144.47 o
   8  10   9      244.75      277.82     34.57 o
   9  10   9       61.74       88.90     28.40 o
  10  10   9       32.26       11.11     25.93 o
 -10  11   9      434.99      372.90     43.22 o
  -9  11   9      109.50       96.31     30.87 o
  -8  11   9       18.96        3.70     24.70 o
  -7  11   9       59.61       33.34     22.23 o
  -6  11   9     1335.62     1489.14     72.85 o
  -5  11   9        0.01       23.46     12.75 o
  -4  11   9      105.53       96.48     13.46 o
  -3  11   9       58.28       66.42     11.40 o
  -2  11   9      454.02      384.03     24.70 o
  -1  11   9       86.70       79.02     10.99 o
   0  11   9      986.81      935.45     21.69 o
   1  11   9      970.33      912.54     29.02 o
   2  11   9        7.91        5.79      7.49 o
   3  11   9       56.01       67.08     11.57 o
   4  11   9     1405.69     1416.74     59.19 o
   5  11   9       25.41       19.07     15.43 o
   6  11   9     1401.53     1368.13     67.91 o
   7  11   9      806.26      768.03     54.33 o
   8  11   9        2.52       16.05     22.23 o
   9  11   9      154.50      188.92     35.81 o
  -9  12   9      800.18      797.66     58.03 o
  -8  12   9       17.78        4.94     23.46 o
  -7  12   9      828.52      880.39     58.03 o
  -6  12   9       49.96       33.34     22.23 o
  -5  12   9     2011.28     1827.46     82.73 o
  -4  12   9       20.31        4.94     12.33 o
  -3  12   9      445.73      356.85     34.57 o
  -2  12   9      379.67      340.80     35.81 o
  -1  12   9       86.81       96.07     12.53 o
   0  12   9       45.87       25.24      8.65 o
   1  12   9     4273.71     4254.50     83.94 o
   2  12   9       11.63       14.43     10.50 o
   3  12   9       13.35       -7.41     13.01 o
   4  12   9       28.39       14.85     15.11 o
   5  12   9      403.41      376.06     26.19 o
   6  12   9       32.84       53.10     23.46 o
   7  12   9      633.38      572.93     49.39 o
   8  12   9       10.72        3.70     22.23 o
   9  12   9        0.75       13.58     28.40 o
  -8  13   9       75.22       44.45     27.16 o
  -7  13   9      112.71      140.76     30.87 o
  -6  13   9     2731.65     2930.12    118.54 o
  -5  13   9       68.22       71.62     27.16 o
  -4  13   9     2546.24     2565.86    104.96 o
  -3  13   9        2.03       -6.17     19.76 o
  -2  13   9      280.14      293.88     34.57 o
  -1  13   9      159.71      175.34     28.40 o
   0  13   9     2673.12     2637.47    103.72 o
   1  13   9        3.30        8.60     13.01 o
   2  13   9      800.68      837.10     42.60 o
   3  13   9      122.29      103.12     18.52 o
   4  13   9      525.97      546.03     30.91 o
   5  13   9      167.62      109.89     25.93 o
   6  13   9     2300.78     2341.13    100.02 o
   7  13   9       33.35       79.03     27.16 o
   8  13   9      480.38      446.99     45.69 o
  -7  14   9      123.01      134.59     34.57 o
  -6  14   9        3.72       17.29     25.93 o
  -5  14   9      856.01      828.53     56.80 o
  -4  14   9      454.61      449.46     41.98 o
  -3  14   9        2.03      -13.58     19.76 o
  -2  14   9       90.18       62.97     25.93 o
  -1  14   9     2281.07     2238.64     95.08 o
   0  14   9       39.70       76.56     25.93 o
   1  14   9     2983.63     2971.87     78.11 o
   2  14   9       57.57       43.92     15.26 o
   3  14   9      114.40      110.99     45.07 o
   4  14   9       65.23       48.16     23.46 o
   5  14   9     2130.68     2083.06     92.61 o
   6  14   9        1.76       16.05     22.23 o
   7  14   9       37.20       53.10     27.16 o
  -6  15   9     1055.21     1181.68     70.38 o
  -5  15   9        0.06       14.82     25.93 o
  -4  15   9       40.78       74.09     27.16 o
  -3  15   9       19.14       17.29     23.46 o
  -2  15   9       78.58       65.44     28.40 o
  -1  15   9      269.40      301.28     35.81 o
   0  15   9     1527.43     1623.73     77.79 o
   1  15   9        9.46      -19.76     22.23 o
   2  15   9     1217.24     1295.98     47.15 o
   3  15   9      360.72      368.00     27.07 o
   4  15   9        9.73        4.94     22.23 o
   5  15   9       75.28       85.20     28.40 o
  -4  16   9        7.86       30.87     28.40 o
  -3  16   9      615.86      639.61     51.86 o
  -2  16   9        6.21       30.87     27.16 o
  -1  16   9      276.88      290.17     38.28 o
   0  16   9       12.22       32.10     25.93 o
   1  16   9      248.50      292.64     37.04 o
   2  16   9      133.61       96.31     28.40 o
   3  16   9       36.92       64.21     27.16 o
   4  16   9      143.63      158.05     32.10 o
 -12   0  10     1117.77     1218.72     55.56 o
 -10   0  10     2716.37     2785.65     90.14 o
  -8   0  10      776.66      833.36     22.95 o
  -6   0  10     1120.49     1021.51     16.09 o
  -4   0  10     1267.51     1174.50     17.08 o
  -2   0  10     1639.40     1626.23     37.92 o
   0   0  10     5273.34     4791.04     50.78 o
   2   0  10      153.60      151.83      5.60 o
   4   0  10     7992.40     7408.94     96.53 o
   6   0  10      840.95      803.77     22.12 o
   8   0  10     2014.06     2036.94     44.83 o
  12   0  10      728.34      952.01     60.50 o
 -13   1  10       48.20       44.79     14.39 o
 -12   1  10       35.75       23.97     12.64 o
 -11   1  10     1991.78     2072.66     85.20 o
 -10   1  10      425.19      404.15     20.95 o
  -9   1  10      362.69      356.46     24.65 o
  -8   1  10        2.68        2.94      4.08 o
  -7   1  10      336.81      331.56      8.08 o
  -6   1  10       46.35       54.13      3.69 o
  -5   1  10     4922.53     4810.80     42.06 o
  -4   1  10       30.22       26.33      2.68 o
  -3   1  10        0.34        3.72      1.88 o
  -2   1  10      605.25      678.34      7.85 o
  -1   1  10     6374.74     6230.65     60.13 o
   0   1  10     3026.90     3273.94     27.24 o
   1   1  10    11819.61    11946.27     90.93 o
   2   1  10     1950.85     1999.05     18.53 o
   3   1  10      305.40      305.90      6.47 o
   4   1  10        9.48       10.50      2.49 o
   5   1  10     1869.74     1868.92     22.08 o
   6   1  10      550.58      530.36     11.14 o
   7   1  10     1380.48     1319.15     21.21 o
   8   1  10     1097.34     1116.78     21.86 o
   9   1  10      578.67      577.59     18.73 o
  10   1  10        0.00       12.06     16.08 o
  11   1  10      977.69     1024.03     68.53 o
  12   1  10      206.92      286.84     30.87 o
 -13   2  10       95.47      159.68     30.25 o
 -12   2  10     1219.51     1210.92     39.26 o
 -11   2  10        4.40        6.17     10.48 o
 -10   2  10      713.31      757.66     27.90 o
  -9   2  10       96.83       86.87      7.27 o
  -8   2  10       46.03       34.64      5.34 o
  -7   2  10        0.00        0.31      4.19 o
  -6   2  10     2375.48     2414.44     25.70 o
  -5   2  10      510.85      558.32      8.34 o
  -4   2  10     9518.45     9591.40     76.66 o
  -3   2  10     1709.20     1688.14     16.06 o
  -2   2  10        7.76        9.11      1.97 o
  -1   2  10      231.64      295.89      7.77 o
   0   2  10     9641.62     9264.79     71.14 o
   1   2  10     3089.89     3473.24     36.39 o
   2   2  10     3930.62     4099.28     39.82 o
   3   2  10     1374.03     1486.10     20.25 o
   4   2  10      735.48      648.57     11.18 o
   5   2  10        0.21       -0.72      2.52 o
   6   2  10     2802.93     2877.84     34.85 o
   7   2  10      117.22      121.94      7.74 o
   8   2  10      118.00      113.38     10.02 o
   9   2  10     1359.94     1266.33     33.49 o
  10   2  10      779.41      833.41     33.82 o
  11   2  10        1.28       14.67     32.72 o
  12   2  10     1594.47     1607.67     67.91 o
 -13   3  10      233.17      170.02     17.88 o
 -12   3  10        5.09       22.84     12.22 o
 -11   3  10     1742.45     1849.19     62.36 o
 -10   3  10        1.93        4.68      6.33 o
  -9   3  10       78.79       77.28      7.91 o
  -8   3  10      189.67      185.29      8.77 o
  -7   3  10     3614.22     3530.16     49.17 o
  -6   3  10       90.78       95.28      5.75 o
  -5   3  10     7246.91     7021.63     72.04 o
  -4   3  10       91.44      102.95      3.50 o
  -3   3  10      821.27      921.67     10.11 o
  -2   3  10      101.85      112.00      3.50 o
  -1   3  10      153.69       98.49      3.75 o
   0   3  10      416.86      405.03      7.03 o
   1   3  10      855.68      665.03     10.46 o
   2   3  10      982.50     1169.04     15.76 o
   3   3  10        5.95        4.41      2.62 o
   4   3  10      413.52      483.97      9.21 o
   5   3  10     4622.91     4362.03     48.89 o
   6   3  10      117.52      118.77      6.63 o
   7   3  10     2067.77     2126.03     33.12 o
   8   3  10      270.59      284.85     11.92 o
   9   3  10      946.17      988.62     99.40 o
  10   3  10       10.96       14.82     29.63 o
  11   3  10      841.57      976.19     99.40 o
  12   3  10        6.08      -12.35     19.76 o
 -12   4  10      792.91      732.22     39.51 o
 -11   4  10       37.68       24.51     11.25 o
 -10   4  10     1175.34     1170.55     34.75 o
  -9   4  10       52.78       30.36      6.47 o
  -8   4  10       60.07       59.54      6.49 o
  -7   4  10      313.70      304.07     10.13 o
  -6   4  10     4373.84     4235.87     53.23 o
  -5   4  10     3350.20     3287.85     39.75 o
  -4   4  10     1814.75     1786.59     19.62 o
  -3   4  10       93.59      132.53      4.37 o
  -2   4  10     3114.70     3191.49     38.47 o
  -1   4  10      708.60      738.84     10.23 o
   0   4  10     3963.07     3891.65     48.08 o
   1   4  10       77.44      107.68      5.77 o
   2   4  10       98.79      115.21      3.63 o
   3   4  10       75.97       94.70      4.36 o
   4   4  10     3619.40     3579.27     40.78 o
   5   4  10      278.27      229.80      8.12 o
   6   4  10      565.00      591.41     13.92 o
   7   4  10        8.82        8.71      5.72 o
   8   4  10        9.25        3.23      9.63 o
   9   4  10       17.26       23.01     19.76 o
  10   4  10      550.74      609.83     30.14 o
  11   4  10      146.70      117.30     23.46 o
  12   4  10      375.00      365.49     34.57 o
 -12   5  10        7.90       12.35     14.82 o
 -11   5  10     2017.68     2026.84     53.69 o
 -10   5  10      242.54      209.11     16.22 o
  -9   5  10       88.25       90.26     11.05 o
  -8   5  10       73.72       51.14      6.35 o
  -7   5  10     3734.44     3560.70     46.60 o
  -6   5  10      520.84      530.94     12.19 o
  -5   5  10     3623.46     3529.25     47.49 o
  -4   5  10     1368.78     1375.05     18.87 o
  -3   5  10      368.18      382.60      6.91 o
  -2   5  10     2047.37     2167.71     29.58 o
  -1   5  10     3312.85     3119.88     42.32 o
   0   5  10     4069.04     4322.76     64.47 o
   1   5  10     1115.93     1072.59     19.24 o
   2   5  10      826.61      882.90     18.13 o
   3   5  10      429.57      384.60     11.59 o
   4   5  10      639.99      675.87     10.46 o
   5   5  10     6686.43     6725.20     76.92 o
   6   5  10       65.09       66.70      8.19 o
   7   5  10      676.88      650.36     15.93 o
   8   5  10        1.03        1.58      9.48 o
   9   5  10      452.03      443.42     26.03 o
  10   5  10      209.41      222.26     25.93 o
  11   5  10     1729.30     1758.32     69.15 o
  12   5  10       31.90        7.41     20.99 o
 -12   6  10      727.75      779.14     37.04 o
 -11   6  10      157.14      196.66     15.88 o
 -10   6  10      897.89      858.05     29.47 o
  -9   6  10      128.66      141.45     11.90 o
  -8   6  10       21.74        8.66      9.63 o
  -7   6  10      852.05      795.93     17.00 o
  -6   6  10     2976.34     2922.51     52.46 o
  -5   6  10     1788.71     1748.86     34.93 o
  -4   6  10      747.89      717.95     18.49 o
  -3   6  10      889.03      861.48     11.70 o
  -2   6  10     1780.17     1719.51     23.54 o
  -1   6  10     1356.90     1560.57     25.31 o
   0   6  10     5068.34     4867.15     66.86 o
   1   6  10      688.93      642.24     13.17 o
   2   6  10      109.88       96.17      6.87 o
   3   6  10      519.31      559.35     15.69 o
   4   6  10     4394.67     4251.76     54.43 o
   5   6  10     1356.80     1312.22     22.23 o
   6   6  10     5230.18     5087.25     60.49 o
   7   6  10      580.89      613.14     15.55 o
   8   6  10      126.76      147.46     11.03 o
   9   6  10        0.30       -9.24     14.98 o
  10   6  10     1396.59     1354.55     58.03 o
  11   6  10        6.40       -4.94     18.52 o
 -12   7  10       26.41       33.75     12.15 o
 -11   7  10      549.20      486.57     34.57 o
 -10   7  10        1.26       -7.83      7.83 o
  -9   7  10      503.90      521.75     17.88 o
  -8   7  10      226.11      202.50     25.93 o
  -7   7  10       48.75       28.75      8.70 o
  -6   7  10      912.34      951.18     24.56 o
  -5   7  10     1632.02     1633.54     33.91 o
  -4   7  10       13.26       -1.61      6.26 o
  -3   7  10       31.95       31.31      4.14 o
  -2   7  10       76.06       83.36      5.92 o
  -1   7  10     4884.80     4823.04     68.39 o
   0   7  10      318.21      312.06     10.16 o
   1   7  10     6532.67     6528.03     81.66 o
   2   7  10      298.68      311.73     12.00 o
   3   7  10      221.03      205.86     11.82 o
   4   7  10        1.53        4.16      6.98 o
   5   7  10     1327.84     1375.71     22.84 o
   6   7  10      106.83      134.46      7.71 o
   7   7  10      716.30      753.83     15.53 o
   8   7  10        4.51        5.24      8.58 o
   9   7  10      389.79      356.54     23.06 o
  10   7  10        7.31        7.41     14.16 o
  11   7  10     1424.10     1453.33     61.74 o
 -11   8  10      102.14       92.61     29.63 o
 -10   8  10       90.28       82.73     25.93 o
  -9   8  10      717.58      647.02     48.16 o
  -8   8  10      914.67      800.13     50.63 o
  -7   8  10        1.79        0.00     18.52 o
  -6   8  10     4274.77     4157.90     71.33 o
  -5   8  10      570.42      559.73     18.44 o
  -4   8  10       44.11       40.67      8.31 o
  -3   8  10        0.28       -2.79      5.17 o
  -2   8  10       37.81       47.34     12.10 o
  -1   8  10      259.40      242.22      8.48 o
   0   8  10    13357.83    13263.07    160.90 o
   1   8  10      328.26      309.93     10.91 o
   2   8  10     2597.15     2515.46     42.05 o
   3   8  10        0.47        0.01      6.73 o
   4   8  10     1054.82     1089.22     27.16 o
   5   8  10      348.95      330.91     23.17 o
   6   8  10     2634.74     2687.40     44.21 o
   7   8  10     1014.10     1012.95     18.62 o
   8   8  10       16.15        8.31     11.99 o
   9   8  10       14.71        2.70     16.67 o
  10   8  10     1531.85     1558.91     87.67 o
  11   8  10       12.17       17.29     20.99 o
 -11   9  10      462.89      511.20     45.69 o
 -10   9  10       98.65       87.67     27.16 o
  -9   9  10      305.87      304.99     34.57 o
  -8   9  10       25.49        2.47     20.99 o
  -7   9  10     3101.58     3172.13    117.30 o
  -6   9  10      127.56      140.58     17.29 o
  -5   9  10     7857.53     7518.20    132.81 o
  -4   9  10      251.35      265.71     12.87 o
  -3   9  10      125.69      154.73     31.52 o
  -2   9  10        2.65        3.79     10.46 o
  -1   9  10     2618.05     2537.18     37.33 o
   0   9  10      700.47      698.87     17.91 o
   1   9  10     4196.66     4107.26     62.24 o
   2   9  10      445.52      396.13     14.32 o
   3   9  10      549.29      513.12     16.47 o
   4   9  10       65.65       78.89      8.96 o
   5   9  10     1061.12     1019.70     27.16 o
   6   9  10       92.27      107.10     17.11 o
   7   9  10      441.80      390.62     29.63 o
   8   9  10      544.77      574.17     46.92 o
   9   9  10        4.67        9.88     14.16 o
  10   9  10       85.85       39.02     20.99 o
 -10  10  10      867.75      807.54     58.03 o
  -9  10  10       15.08       24.70     24.70 o
  -8  10  10      326.94      265.48     33.34 o
  -7  10  10        2.88       -6.17     19.76 o
  -6  10  10     2314.73     2402.87     96.31 o
  -5  10  10       22.26       45.89     17.90 o
  -4  10  10        9.17       14.27      8.01 o
  -3  10  10      433.26      409.09     21.92 o
  -2  10  10     1117.26     1100.51     31.88 o
  -1  10  10        0.21       -6.00      6.00 o
   0  10  10     4813.18     4846.45     71.85 o
   1  10  10       23.61       24.38      6.82 o
   2  10  10       28.27       24.47      7.21 o
   3  10  10       46.74       29.92      7.82 o
   4  10  10     2879.48     2817.50     48.01 o
   5  10  10      386.35      439.04     49.64 o
   6  10  10     1408.37     1338.78     48.40 o
   7  10  10        2.80       -9.88     20.99 o
   8  10  10       10.04       -2.47     20.99 o
   9  10  10        6.92       11.11     23.46 o
  10  10  10      492.57      548.24     51.86 o
 -10  11  10      615.91      645.79     54.33 o
  -9  11  10      195.81      200.03     35.81 o
  -8  11  10       25.53       33.34     25.93 o
  -7  11  10     1586.22     1548.40     76.56 o
  -6  11  10      518.83      522.31     43.22 o
  -5  11  10     3230.13     3143.33     91.99 o
  -4  11  10        7.51        0.71     19.76 o
  -3  11  10       59.99       55.98     11.59 o
  -2  11  10       18.03       17.78      9.69 o
  -1  11  10     1689.63     1652.52     47.98 o
   0  11  10      185.14      167.42     10.90 o
   1  11  10      164.48      159.10     10.78 o
   2  11  10      329.47      355.77     19.86 o
   3  11  10      304.70      302.03     23.40 o
   4  11  10       65.45       44.25     15.71 o
   5  11  10     1680.28     1712.18     54.99 o
   6  11  10        4.70      -15.07     15.07 o
   7  11  10      888.59      793.96     54.33 o
   8  11  10       38.34       37.04     24.70 o
   9  11  10      247.16      281.53     40.75 o
  -9  12  10        0.20      -23.46     23.46 o
  -8  12  10      110.31      127.18     29.63 o
  -7  12  10        0.44       -4.94     24.70 o
  -6  12  10     3785.77     3932.75    144.47 o
  -5  12  10       23.09       17.29     22.23 o
  -4  12  10      633.75      553.18     44.45 o
  -3  12  10      109.84       77.79     25.93 o
  -2  12  10      351.55      346.97     34.57 o
  -1  12  10       48.69       43.22     23.46 o
   0  12  10     1785.89     1778.29     82.11 o
   1  12  10      352.40      333.81     26.58 o
   2  12  10      838.52      836.28     29.10 o
   3  12  10       42.55       53.79     16.67 o
   4  12  10     1736.97     1764.64     75.94 o
   5  12  10       36.06       33.72     16.88 o
   6  12  10     1549.15     1480.49     74.09 o
   7  12  10       25.55       30.87     24.70 o
   8  12  10      218.52      260.54     37.04 o
  -8  13  10      246.37      303.75     41.98 o
  -7  13  10     1526.07     1538.53     79.03 o
  -6  13  10        2.18      -14.82     23.46 o
  -5  13  10       81.67       87.67     25.93 o
  -4  13  10       92.06       97.55     27.16 o
  -3  13  10       36.57       27.16     23.46 o
  -2  13  10       54.66       33.34     22.23 o
  -1  13  10     1947.83     2106.52     90.14 o
   0  13  10       89.78       38.28     22.23 o
   1  13  10     2952.11     3057.82     78.93 o
   2  13  10      212.21      198.97     20.17 o
   3  13  10      150.72      135.39     25.31 o
   4  13  10      519.69      457.17     28.77 o
   5  13  10     1783.36     1862.04     85.20 o
   6  13  10        5.22      -16.05     20.99 o
   7  13  10      886.84      950.77     62.97 o
  -7  14  10       24.09       33.34     29.63 o
  -6  14  10     1275.65     1242.18     72.85 o
  -5  14  10       33.09       -1.23     23.46 o
  -4  14  10       14.52       16.05     23.46 o
  -3  14  10       21.16       38.28     25.93 o
  -2  14  10       65.63       88.90     27.16 o
  -1  14  10      100.46       96.31     25.93 o
   0  14  10     2021.32     2122.57     91.37 o
   1  14  10      502.34      396.36     39.51 o
   2  14  10      611.46      633.03     53.71 o
   3  14  10       20.71        7.58     15.64 o
   4  14  10     1687.70     1669.41     79.03 o
   5  14  10      119.15      102.49     28.40 o
   6  14  10      156.44      172.87     33.34 o
  -6  15  10      147.07      143.23     34.57 o
  -5  15  10      261.79      401.30     45.69 o
  -4  15  10      235.53      228.43     37.04 o
  -3  15  10        0.93       -7.41     23.46 o
  -2  15  10      378.77      403.77     43.22 o
  -1  15  10     1560.23     1644.72     79.03 o
   0  15  10      356.09      387.72     40.75 o
   1  15  10     1278.96     1375.54     71.62 o
   2  15  10       54.03       43.22     24.70 o
   3  15  10       28.60        4.74     16.52 o
   4  15  10       33.67       37.04     23.46 o
   5  15  10      905.07      879.16     59.27 o
  -4  16  10      452.93      469.21     49.39 o
  -3  16  10        2.82      -23.46     23.46 o
  -2  16  10      135.57      162.99     34.57 o
  -1  16  10      147.45      130.89     32.10 o
   0  16  10     2082.68     2018.85     92.61 o
   1  16  10       12.26       12.35     23.46 o
   2  16  10       97.89       80.26     28.40 o
   3  16  10      110.74      135.82     30.87 o
 -13   0  11      175.09      148.17     25.93 o
 -11   0  11      603.46      654.43     38.28 o
  -9   0  11        0.14        1.23     12.35 o
  -7   0  11      238.79      192.22      8.67 o
  -5   0  11     3149.78     3413.56     40.91 o
  -3   0  11     2625.66     2468.69     30.71 o
  -1   0  11     2323.40     2298.14     29.10 o
   1   0  11     6092.50     6645.56     96.35 o
   3   0  11      361.71      463.99     10.99 o
   5   0  11     2814.60     2744.41     44.95 o
   7   0  11      386.28      373.89     16.35 o
   9   0  11     1046.22     1096.52     40.13 o
  11   0  11      787.61      924.84     56.80 o
 -13   1  11       48.10       59.23     15.26 o
 -12   1  11      924.38      935.40     34.48 o
 -11   1  11      156.06      200.29     16.52 o
 -10   1  11      612.94      552.38     24.00 o
  -9   1  11      343.37      321.90     19.70 o
  -8   1  11      106.08      105.05      8.93 o
  -7   1  11      233.18      230.25      7.34 o
  -6   1  11     1648.73     1582.74     17.70 o
  -5   1  11        2.08        5.29      2.77 o
  -4   1  11      290.68      324.18      6.16 o
  -3   1  11       67.65       80.01      3.74 o
  -2   1  11     3814.63     3715.26     30.95 o
  -1   1  11      401.67      435.72      8.62 o
   0   1  11     6056.04     5715.71     44.28 o
   1   1  11      277.25      346.29      5.69 o
   2   1  11      580.83      587.00      7.50 o
   3   1  11       48.72       52.49      2.80 o
   4   1  11     3178.44     3021.54     30.55 o
   5   1  11      177.98      157.02      5.16 o
   6   1  11     3754.99     3605.03     49.08 o
   7   1  11      766.83      755.42     17.17 o
   8   1  11      189.78      184.14     10.39 o
   9   1  11       21.04       20.72      9.54 o
  10   1  11     1955.70     2079.24    107.43 o
  11   1  11        4.89       29.63     15.43 o
  12   1  11      147.18      154.97     35.81 o
 -13   2  11      143.88      111.75     16.88 o
 -12   2  11      321.10      361.15     22.25 o
 -11   2  11     2276.05     2261.48     56.31 o
 -10   2  11       10.29        8.42      9.49 o
  -9   2  11      290.35      280.68     10.18 o
  -8   2  11      189.29      180.60      7.76 o
  -7   2  11     1692.75     1727.93     24.39 o
  -6   2  11     1003.29      974.77     15.20 o
  -5   2  11     2036.60     1959.77     19.97 o
  -4   2  11      139.59      150.51      4.12 o
  -3   2  11      654.15      695.36      8.58 o
  -2   2  11      868.71      969.91     11.21 o
  -1   2  11     2277.38     2031.64     18.13 o
   0   2  11      382.88      403.49      6.07 o
   1   2  11      283.12      340.19      4.91 o
   2   2  11       17.10       25.58      2.29 o
   3   2  11     3565.10     3337.14     32.26 o
   4   2  11      329.72      313.82      6.44 o
   5   2  11    10084.05    10052.16    105.70 o
   6   2  11       19.11       12.64      4.62 o
   7   2  11       62.73       67.98      7.37 o
   8   2  11       16.52       15.95      8.53 o
   9   2  11     1298.18     1347.22     35.29 o
  10   2  11       45.41       34.80     16.05 o
  11   2  11     1688.81     1682.21     83.35 o
  12   2  11      109.61       97.55     24.70 o
 -12   3  11     1178.62     1088.52     37.04 o
 -11   3  11      208.72      208.70     16.88 o
 -10   3  11      176.63      210.72     13.31 o
  -9   3  11       60.61       51.89      6.55 o
  -8   3  11     2337.55     2389.34     36.72 o
  -7   3  11      487.81      479.37     13.07 o
  -6   3  11    13122.83    12932.53    137.81 o
  -5   3  11      844.16      903.58     12.80 o
  -4   3  11     1739.35     1774.94     17.56 o
  -3   3  11     4046.85     4189.07     36.66 o
  -2   3  11     2244.60     2150.25     20.27 o
  -1   3  11     2296.62     2392.73     24.60 o
   0   3  11     5005.99     5039.75     49.60 o
   1   3  11       44.60       33.27      3.15 o
   2   3  11        0.48        7.21      2.71 o
   3   3  11      221.73      207.19      6.24 o
   4   3  11     1346.65     1319.55     18.52 o
   5   3  11     1035.73     1073.42     18.09 o
   6   3  11      407.00      413.52     11.11 o
   7   3  11      175.74      159.34      8.94 o
   8   3  11      854.85      882.22     28.16 o
   9   3  11        2.81        1.87     13.58 o
  10   3  11      392.81      472.87     83.96 o
  11   3  11        1.02       17.70     14.82 o
  12   3  11      417.14      533.42     39.51 o
 -12   4  11      301.26      335.57     21.27 o
 -11   4  11     1658.49     1608.29     88.29 o
 -10   4  11      184.48      171.44     12.82 o
  -9   4  11      655.78      619.06     16.63 o
  -8   4  11      135.86      134.91      7.89 o
  -7   4  11     6435.32     6319.91     77.05 o
  -6   4  11        0.16        0.12      4.39 o
  -5   4  11     1509.64     1435.30     20.66 o
  -4   4  11     2701.71     2947.54     32.33 o
  -3   4  11       66.40       57.26      3.83 o
  -2   4  11     1572.58     1600.31     18.42 o
  -1   4  11     7793.49     7516.32     71.40 o
   0   4  11       67.66       70.77      3.46 o
   1   4  11     1114.26     1019.67     14.48 o
   2   4  11     1055.05     1135.72     17.13 o
   3   4  11     1955.94     1920.38     24.05 o
   4   4  11       95.20       97.16      5.11 o
   5   4  11     2300.54     2264.98     31.01 o
   6   4  11        4.99        4.39      5.18 o
   7   4  11      293.86      310.89     13.59 o
   8   4  11        5.56       16.79     12.03 o
   9   4  11      233.93      280.91     25.31 o
  10   4  11        1.73      -11.22     14.82 o
  11   4  11      691.81      686.53     43.22 o
  12   4  11        8.23       14.82     19.76 o
 -12   5  11      606.45      548.24     33.34 o
 -11   5  11       25.02       14.82     14.82 o
 -10   5  11       67.78       69.74     12.33 o
  -9   5  11       54.09       46.47     14.66 o
  -8   5  11       22.46       24.86      5.87 o
  -7   5  11       97.82       73.20      6.09 o
  -6   5  11      749.98      685.16     13.87 o
  -5   5  11      677.53      641.28     19.10 o
  -4   5  11       27.03       37.39      4.59 o
  -3   5  11       28.00       41.00      3.99 o
  -2   5  11      397.58      339.34      7.12 o
  -1   5  11     2168.35     2414.17     31.13 o
   0   5  11     4560.16     4459.79     89.24 o
   1   5  11        7.73        7.36      4.38 o
   2   5  11     1205.88     1263.25     41.87 o
   3   5  11     1274.01     1326.03     17.22 o
   4   5  11     6263.10     6275.11     77.47 o
   5   5  11      467.26      466.01     12.44 o
   6   5  11     2852.75     2844.99     44.31 o
   7   5  11       28.14       39.93      8.31 o
   8   5  11        8.08       33.92     17.90 o
   9   5  11       38.56       40.49     27.16 o
  10   5  11     1666.89     1744.50    108.66 o
  11   5  11        3.84       -4.94     18.52 o
 -12   6  11       38.31       12.35     14.82 o
 -11   6  11      130.88      134.21     14.77 o
 -10   6  11       47.51       36.55     10.79 o
  -9   6  11       33.95       11.52      8.84 o
  -8   6  11        0.51       -4.13     10.46 o
  -7   6  11     1711.03     1776.99     29.19 o
  -6   6  11      310.31      308.42     14.32 o
  -5   6  11      978.99      952.06     24.12 o
  -4   6  11      386.06      375.45     16.40 o
  -3   6  11      656.40      620.27     12.64 o
  -2   6  11        4.42        5.79      2.72 o
  -1   6  11     7755.87     7718.65     96.38 o
   0   6  11       31.24       43.68      5.38 o
   1   6  11     5376.90     5227.07     77.32 o
   2   6  11      134.07      136.00     10.64 o
   3   6  11     1576.56     1485.06     27.93 o
   4   6  11       35.87       30.88      4.63 o
   5   6  11     3153.81     3049.98     38.81 o
   6   6  11      642.04      602.14     20.74 o
   7   6  11      179.11      211.41     10.08 o
   8   6  11       13.58       18.04     13.97 o
   9   6  11     1713.47     1743.26     62.36 o
  10   6  11        0.63       20.99     18.52 o
  11   6  11     1299.36     1280.46     59.27 o
 -11   7  11       29.87       30.50     17.90 o
 -10   7  11     1070.29     1058.81     66.06 o
  -9   7  11        0.54       -2.47     17.29 o
  -8   7  11      710.23      690.24     45.69 o
  -7   7  11      136.06      158.49     14.39 o
  -6   7  11     5820.80     5660.86     92.63 o
  -5   7  11     1468.36     1479.58     32.42 o
  -4   7  11      452.36      410.15     15.56 o
  -3   7  11       45.38       51.73      5.73 o
  -2   7  11     5579.75     5535.02    105.52 o
  -1   7  11      523.97      520.88     13.35 o
   0   7  11     8114.41     7843.13     98.24 o
   1   7  11      170.23      168.87      9.38 o
   2   7  11     1381.54     1338.08     29.94 o
   3   7  11       17.37       11.75      7.44 o
   4   7  11     1244.24     1117.12     27.86 o
   5   7  11       71.77       95.26      7.06 o
   6   7  11     2662.56     2725.59     36.30 o
   7   7  11        1.96        6.02      7.56 o
   8   7  11       56.80       36.78     16.07 o
   9   7  11        1.55      -13.58     17.29 o
  10   7  11     1408.05     1337.26     58.03 o
  11   7  11        5.21      -18.52     19.76 o
 -11   8  11      814.35      860.64     59.27 o
 -10   8  11      141.53      140.76     28.40 o
  -9   8  11       47.84       40.75     20.99 o
  -8   8  11      330.31      269.18     32.10 o
  -7   8  11     2039.94     2001.57     83.96 o
  -6   8  11      107.13      126.06     16.79 o
  -5   8  11     1293.72     1278.05     29.64 o
  -4   8  11        0.82       -7.03      7.03 o
  -3   8  11      142.65      120.96      8.42 o
  -2   8  11      270.24      289.35     12.48 o
  -1   8  11     5348.31     5512.44     88.69 o
   0   8  11      417.68      394.31     11.22 o
   1   8  11     3197.57     3216.82     46.10 o
   2   8  11      603.44      613.25     19.72 o
   3   8  11     1219.58     1271.72     30.01 o
   4   8  11      130.04      149.04     16.65 o
   5   8  11     1184.92     1269.59     24.77 o
   6   8  11      183.62      175.38     15.68 o
   7   8  11      825.43      845.33     24.75 o
   8   8  11      981.18      862.76     30.18 o
   9   8  11      243.63      230.03     20.74 o
  10   8  11       16.75        2.47     19.76 o
 -11   9  11      195.56      176.57     34.57 o
 -10   9  11      402.80      329.68     37.04 o
  -9   9  11       56.05       80.26     27.16 o
  -8   9  11      652.32      697.65     48.16 o
  -7   9  11     1238.80     1194.03     61.74 o
  -6   9  11     2095.28     2252.23     91.37 o
  -5   9  11      191.05      190.11     13.46 o
  -4   9  11        3.21       -8.02      8.02 o
  -3   9  11        6.62        5.12      8.33 o
  -2   9  11     3184.12     3080.40     64.73 o
  -1   9  11      654.62      622.16     16.58 o
   0   9  11      136.63      154.69      9.39 o
   1   9  11       48.41       42.62      7.40 o
   2   9  11     1256.57     1223.23     26.31 o
   3   9  11      589.29      608.30     18.52 o
   4   9  11      554.96      548.27     17.99 o
   5   9  11       14.26       14.95     17.68 o
   6   9  11      393.07      412.76     16.89 o
   7   9  11      611.51      647.87     40.75 o
   8   9  11       13.29       29.63     24.70 o
   9   9  11        2.81        1.23     25.93 o
  10   9  11     2956.53     3105.42     79.47 o
 -10  10  11      114.47      138.29     33.34 o
  -9  10  11       30.74       24.70     24.70 o
  -8  10  11        1.78      -20.99     20.99 o
  -7  10  11     2843.63     2999.26    116.07 o
  -6  10  11        4.03        4.94     19.76 o
  -5  10  11     1114.20     1104.68     51.86 o
  -4  10  11      250.43      274.90     19.90 o
  -3  10  11       28.78       25.36     10.47 o
  -2  10  11       13.75       18.43     10.21 o
  -1  10  11     2754.03     2703.69     59.35 o
   0  10  11      106.09      104.58      9.05 o
   1  10  11     3635.37     3629.58     57.20 o
   2  10  11     2340.00     2269.81     40.56 o
   3  10  11     3922.68     3909.85     62.11 o
   4  10  11      487.46      422.29     26.69 o
   5  10  11     1605.70     1555.45     96.31 o
   6  10  11      272.97      295.13     26.55 o
   7  10  11      724.03      693.94     51.86 o
   8  10  11      216.64      170.40     32.10 o
   9  10  11      885.13     1007.57     67.91 o
  -9  11  11       42.42       14.82     24.70 o
  -8  11  11      480.69      516.13     46.92 o
  -7  11  11       49.66       61.74     25.93 o
  -6  11  11     4837.79     4845.25    167.93 o
  -5  11  11      411.00      422.29     38.28 o
  -4  11  11      216.20      209.65     16.44 o
  -3  11  11        0.28        2.47     20.99 o
  -2  11  11     1049.69     1075.49     60.50 o
  -1  11  11      565.92      606.27     27.18 o
   0  11  11     2790.77     2704.37     55.90 o
   1  11  11      247.67      243.96     16.20 o
   2  11  11      257.26      296.80     17.93 o
   3  11  11      490.71      443.28     22.43 o
   4  11  11     2057.64     2106.28     62.39 o
   5  11  11       27.16       20.33     16.61 o
   6  11  11      846.55      822.70     39.55 o
   7  11  11       24.42       34.57     23.46 o
   8  11  11      135.96      127.18     32.10 o
   9  11  11        2.54       -1.23     24.70 o
  -9  12  11        4.66      -23.46     25.93 o
  -8  12  11      148.19      129.65     32.10 o
  -7  12  11     1280.69     1290.34     72.85 o
  -6  12  11        0.40       11.11     24.70 o
  -5  12  11       91.15       82.73     25.93 o
  -4  12  11      140.79      109.89     27.16 o
  -3  12  11       96.19       98.78     24.70 o
  -2  12  11      231.24      218.55     30.87 o
  -1  12  11     2025.95     2123.81     90.14 o
   0  12  11     1617.69     1648.42     76.56 o
   1  12  11     1725.86     1678.31     51.31 o
   2  12  11       28.33       27.95     11.74 o
   3  12  11     1634.98     1570.69     51.03 o
   4  12  11        5.50       12.07     15.43 o
   5  12  11     2147.88     2292.60     68.09 o
   6  12  11      164.41      174.10     29.63 o
   7  12  11       49.42       46.92     27.16 o
   8  12  11       14.15      -14.82     25.93 o
  -8  13  11      626.85      701.35     58.03 o
  -7  13  11       62.03       53.10     28.40 o
  -6  13  11      640.10      618.62     53.10 o
  -5  13  11      151.75      193.86     34.57 o
  -4  13  11       32.39       23.46     23.46 o
  -3  13  11        5.53       13.58     22.23 o
  -2  13  11      668.44      603.80     46.92 o
  -1  13  11       46.83       40.75     25.93 o
   0  13  11     4586.42     4283.43    150.64 o
   1  13  11       65.32       31.31     18.52 o
   2  13  11        4.18       -6.25     13.92 o
   3  13  11       17.94       15.09     15.43 o
   4  13  11     1073.39     1008.59     41.80 o
   5  13  11        0.32        8.64     22.23 o
   6  13  11      838.39      814.95     58.03 o
   7  13  11       72.15       96.31     29.63 o
  -7  14  11     2479.43     2418.92    107.43 o
  -6  14  11        1.09      -20.99     23.46 o
  -5  14  11      675.95      655.66     53.10 o
  -4  14  11       49.89       53.10     27.16 o
  -3  14  11       32.57       20.99     23.46 o
  -2  14  11       41.28       19.76     24.70 o
  -1  14  11     1747.98     1792.89     82.73 o
   0  14  11      101.13       97.55     28.40 o
   1  14  11      648.49      644.55     48.16 o
   2  14  11        5.00       10.94     14.82 o
   3  14  11      119.48      100.57     22.84 o
   4  14  11      198.03      151.50     22.15 o
   5  14  11      388.63      416.12     41.98 o
   6  14  11        1.05      -12.35     22.23 o
  -5  15  11       48.18       19.76     27.16 o
  -4  15  11      108.60      153.11     34.57 o
  -3  15  11        0.21       -7.41     24.70 o
  -2  15  11      595.52      628.50     51.86 o
  -1  15  11      121.51       71.62     27.16 o
   0  15  11     2003.66     1955.88     90.14 o
   1  15  11       32.73       12.35     25.93 o
   2  15  11      643.98      655.66     49.39 o
   3  15  11       85.24       80.96     19.63 o
   4  15  11      781.82      826.06     56.80 o
   5  15  11        9.20       20.99     25.93 o
  -3  16  11      408.04      387.72     43.22 o
  -2  16  11        3.34      -24.70     24.70 o
  -1  16  11      814.28      937.19     62.97 o
   0  16  11       72.88       60.50     29.63 o
   1  16  11      409.49      348.21     39.51 o
   2  16  11      165.08      137.06     30.87 o
 -12   0  12      337.97      280.29     28.40 o
 -10   0  12       30.73       50.63     16.05 o
  -8   0  12     1687.96     1680.09     44.65 o
  -6   0  12      727.37      757.66     13.88 o
  -4   0  12     2618.51     2912.09     38.54 o
  -2   0  12    14558.76    14697.50    169.63 o
   0   0  12     1065.78      897.75     14.47 o
   2   0  12       60.50       47.51      4.20 o
   4   0  12    23126.30    22326.78    255.85 o
   6   0  12     2623.02     2548.34     45.09 o
   8   0  12     3743.00     3822.02     85.79 o
  10   0  12     3090.66     3200.53    121.01 o
  12   0  12      198.50      221.02     35.81 o
 -12   1  12       39.15       33.50     13.01 o
 -11   1  12      276.47      292.66     19.21 o
 -10   1  12      183.82      158.22     14.84 o
  -9   1  12      251.48      290.98     21.64 o
  -8   1  12      137.36      118.17      8.44 o
  -7   1  12     1706.34     1750.69     23.12 o
  -6   1  12       26.65       16.86      3.61 o
  -5   1  12       64.68      100.39      4.20 o
  -4   1  12      228.36      219.70      4.99 o
  -3   1  12      333.85      332.02      5.93 o
  -2   1  12     1908.80     1869.14     18.27 o
  -1   1  12    12667.31    12618.00    101.03 o
   0   1  12     3917.39     4232.70     44.50 o
   1   1  12      404.34      343.89      5.67 o
   2   1  12      201.15      263.18      6.11 o
   3   1  12      233.78      196.57      4.51 o
   4   1  12      182.71      179.09      4.79 o
   5   1  12     2955.98     2866.22     40.37 o
   6   1  12      462.94      478.11     12.00 o
   7   1  12      208.57      212.52      9.71 o
   8   1  12       57.62       56.74      8.73 o
   9   1  12     1527.08     1543.35     38.70 o
  10   1  12      215.27      190.84     40.13 o
  11   1  12      477.34      549.28     73.47 o
  12   1  12        9.37       54.33     25.93 o
 -12   2  12      741.44      750.64     30.91 o
 -11   2  12       44.96       70.49     20.37 o
 -10   2  12      380.56      414.24     21.78 o
  -9   2  12       26.10        6.24      7.67 o
  -8   2  12     2628.43     2806.56     38.57 o
  -7   2  12      332.06      338.27      9.96 o
  -6   2  12     2367.86     2439.76     29.73 o
  -5   2  12      126.96      148.53      4.53 o
  -4   2  12      513.75      541.34      7.84 o
  -3   2  12      933.92      979.36     11.03 o
  -2   2  12     2194.32     1894.03     18.89 o
  -1   2  12     1283.89     1426.41     15.88 o
   0   2  12     1257.33     1157.26     12.43 o
   1   2  12     1432.98     1617.49     17.18 o
   2   2  12       25.17       11.18      2.56 o
   3   2  12       98.63      116.47      4.15 o
   4   2  12     4696.33     4457.29     42.54 o
   5   2  12      192.38      179.46      6.79 o
   6   2  12       33.92       34.81      6.12 o
   7   2  12        1.53       -4.63      5.45 o
   8   2  12     1337.80     1367.29     34.61 o
   9   2  12        7.48       -2.60     12.11 o
  10   2  12      658.87      774.42     34.71 o
  11   2  12      126.87      152.21     19.84 o
  12   2  12       53.02      124.46     20.37 o
 -12   3  12      215.20      221.79     18.64 o
 -11   3  12      553.72      564.24     25.14 o
 -10   3  12       28.44       24.38     11.28 o
  -9   3  12       78.97       87.48     12.70 o
  -8   3  12       86.03      115.04      7.89 o
  -7   3  12     8638.83     8528.83    108.29 o
  -6   3  12       30.38       17.65      4.55 o
  -5   3  12     4568.62     4565.97     49.61 o
  -4   3  12        3.28        4.38      2.78 o
  -3   3  12     3644.03     3476.37     31.29 o
  -2   3  12      373.88      449.07      8.37 o
  -1   3  12     8014.63     7783.54     74.86 o
   0   3  12      119.82      143.23      4.97 o
   1   3  12     2443.17     2656.03     31.95 o
   2   3  12      311.47      318.17      7.67 o
   3   3  12    11936.97    11331.66    132.53 o
   4   3  12      597.87      608.65     11.60 o
   5   3  12     4465.82     4435.56     54.20 o
   6   3  12       47.57       46.77      7.91 o
   7   3  12      593.79      603.97     16.68 o
   8   3  12        7.46       -1.53     11.59 o
   9   3  12     1601.55     1556.97     91.99 o
  10   3  12      148.54      144.11     33.34 o
  11   3  12      694.82      746.80     82.73 o
  12   3  12        4.04        3.70     20.99 o
 -12   4  12     1039.40     1104.03     36.39 o
 -11   4  12     1053.71     1136.70     35.51 o
 -10   4  12       74.27       94.04     10.71 o
  -9   4  12       23.19       39.88      7.25 o
  -8   4  12     1232.05     1225.19     21.94 o
  -7   4  12      550.07      629.10     14.51 o
  -6   4  12     2312.00     2348.19     33.14 o
  -5   4  12      736.16      721.11     13.75 o
  -4   4  12        3.84       12.04      3.83 o
  -3   4  12      240.62      257.99      6.71 o
  -2   4  12     3017.41     2938.43     32.50 o
  -1   4  12      317.33      300.50      6.99 o
   0   4  12     1158.24     1198.06     18.04 o
   1   4  12      552.31      523.90      9.69 o
   2   4  12     1771.55     1835.79     25.16 o
   3   4  12        5.24        6.17      3.30 o
   4   4  12     3697.32     3662.90     45.55 o
   5   4  12       53.07       53.51      5.87 o
   6   4  12     3541.92     3543.84     50.12 o
   7   4  12        2.85        4.17      7.04 o
   8   4  12      463.36      459.08     46.30 o
   9   4  12       60.57       43.02     26.55 o
  10   4  12     1282.39     1318.05     96.31 o
  11   4  12      257.16      269.18     30.87 o
 -12   5  12        8.25       11.11     14.82 o
 -11   5  12       83.30       66.68     16.05 o
 -10   5  12       96.09       85.24     19.14 o
  -9   5  12       17.16       13.45      7.38 o
  -8   5  12      760.00      746.77     16.58 o
  -7   5  12     1585.29     1627.58     25.50 o
  -6   5  12      296.92      325.86     11.67 o
  -5   5  12      813.98      761.88     21.46 o
  -4   5  12      119.71      110.15      9.70 o
  -3   5  12     1649.24     1591.91     21.35 o
  -2   5  12       84.13       88.26      5.60 o
  -1   5  12     4396.09     4198.16     44.11 o
   0   5  12      175.85      170.47      4.95 o
   1   5  12      190.76      224.37      9.17 o
   2   5  12      764.90      839.32     13.80 o
   3   5  12      566.08      517.63     10.71 o
   4   5  12      718.46      733.27     15.46 o
   5   5  12      712.55      748.68     17.70 o
   6   5  12      473.24      465.21     15.84 o
   7   5  12      190.78      156.72     14.44 o
   8   5  12      391.42      357.58     22.81 o
   9   5  12      583.40      779.69     38.90 o
  10   5  12      108.07      113.55     41.98 o
  11   5  12      752.51      737.16     45.69 o
 -12   6  12     1270.29     1324.91     49.39 o
 -11   6  12        2.10       -4.13      9.82 o
 -10   6  12       19.61        1.73      9.69 o
  -9   6  12      362.90      326.63     16.04 o
  -8   6  12     3340.69     3175.75     53.22 o
  -7   6  12      189.39      194.67     12.86 o
  -6   6  12     1412.76     1399.67     31.82 o
  -5   6  12       18.62       24.06      8.01 o
  -4   6  12       79.67       69.31     11.58 o
  -3   6  12        1.60       -3.32      6.34 o
  -2   6  12     3081.10     2856.50     35.53 o
  -1   6  12       10.17       11.60      5.60 o
   0   6  12     5596.88     5637.06     80.44 o
   1   6  12      137.70      153.46     13.01 o
   2   6  12      800.06      789.29     21.73 o
   3   6  12      400.44      418.02     11.67 o
   4   6  12     1916.95     1872.75     36.03 o
   5   6  12        6.44       19.53      5.79 o
   6   6  12      734.37      789.79     19.06 o
   7   6  12      882.67      806.88     26.85 o
   8   6  12     2003.94     1806.44     93.23 o
   9   6  12       94.27       68.90     16.33 o
  10   6  12     1076.44      944.60     49.39 o
  11   6  12      101.49       81.49     23.46 o
 -11   7  12      783.61      753.21     53.10 o
 -10   7  12        0.21       -6.17     20.99 o
  -9   7  12      309.33      265.48     32.10 o
  -8   7  12        4.91       11.11     18.52 o
  -7   7  12     2754.05     2757.98     72.00 o
  -6   7  12       33.72       17.57      8.54 o
  -5   7  12       42.46       41.71      8.77 o
  -4   7  12      135.28      127.37     10.48 o
  -3   7  12     1294.22     1305.59     30.12 o
  -2   7  12       39.59       35.94      3.70 o
  -1   7  12     6715.52     6739.94    107.23 o
   0   7  12       18.59       24.26      6.77 o
   1   7  12     1310.56     1229.04     38.23 o
   2   7  12       75.89       77.48      9.22 o
   3   7  12     4252.32     4246.89     72.03 o
   4   7  12     1642.92     1623.95     29.07 o
   5   7  12     2517.22     2454.92     36.28 o
   6   7  12     2104.42     1930.10     31.17 o
   7   7  12      362.39      431.45     19.07 o
   8   7  12      518.02      470.14     27.41 o
   9   7  12     1356.71     1377.98     46.78 o
  10   7  12        2.99       -8.64     18.52 o
  11   7  12     1513.25     1523.71     65.44 o
 -11   8  12       70.21       30.87     25.93 o
 -10   8  12      254.87      228.43     32.10 o
  -9   8  12       48.98       23.46     20.99 o
  -8   8  12      733.26      674.19     46.92 o
  -7   8  12      102.70       66.68     24.70 o
  -6   8  12     1282.86     1358.04     35.03 o
  -5   8  12     1810.97     1755.56     37.22 o
  -4   8  12       11.34       14.72      7.42 o
  -3   8  12      445.49      396.19     14.79 o
  -2   8  12     2644.57     2601.12     67.10 o
  -1   8  12      266.32      269.55     12.09 o
   0   8  12     9625.41     9373.10    146.36 o
   1   8  12     1176.07     1153.34     27.73 o
   2   8  12      444.59      400.05     16.43 o
   3   8  12      158.68      178.44     16.22 o
   4   8  12     2212.90     2218.73     44.67 o
   5   8  12       19.08       24.06      5.71 o
   6   8  12      369.74      349.91     12.77 o
   7   8  12      662.11      638.42     21.70 o
   8   8  12       37.25       51.71     14.50 o
   9   8  12        5.48      -16.05     17.29 o
  10   8  12     1470.33     1548.40     64.21 o
 -10   9  12        1.76        1.23     23.46 o
  -9   9  12      287.34      309.93     37.04 o
  -8   9  12        1.76        6.17     20.99 o
  -7   9  12     2061.42     2070.71     88.90 o
  -6   9  12        2.43        0.00     19.76 o
  -5   9  12     1137.47     1077.30     37.61 o
  -4   9  12       57.20       46.17      9.48 o
  -3   9  12        7.97       -1.92      7.29 o
  -2   9  12      157.58      167.34     13.96 o
  -1   9  12     2044.39     2152.67     51.33 o
   0   9  12     2169.93     2130.58     47.36 o
   1   9  12      199.01      185.80     10.74 o
   2   9  12      467.41      486.23     16.34 o
   3   9  12      269.03      279.33     15.58 o
   4   9  12      208.26      228.44     13.83 o
   5   9  12     1955.06     1905.49     47.07 o
   6   9  12       29.17       22.88     11.50 o
   7   9  12      224.64      205.47     25.14 o
   8   9  12      143.73      156.82     30.87 o
   9   9  12     1913.02     1943.53     93.84 o
  10   9  12       54.23       32.10     22.23 o
 -10  10  12        9.87       -3.70     25.93 o
  -9  10  12       11.39        2.47     22.23 o
  -8  10  12     2002.40     2000.33     90.14 o
  -7  10  12      885.85      881.63     55.56 o
  -6  10  12     2516.21     2469.55    100.02 o
  -5  10  12       17.54       -2.16     13.89 o
  -4  10  12       92.23       67.48     14.16 o
  -3  10  12       68.88       77.22     16.05 o
  -2  10  12     2109.22     2046.78     56.43 o
  -1  10  12      586.29      621.03     26.67 o
   0  10  12     2606.34     2656.34     48.44 o
   1  10  12       56.08       41.33      8.49 o
   2  10  12     1127.79     1138.98     27.93 o
   3  10  12        3.39       -0.47      7.99 o
   4  10  12     1496.54     1483.05     50.80 o
   5  10  12      246.94      243.13     61.74 o
   6  10  12      151.36      143.93     22.84 o
   7  10  12      157.92      116.61     24.08 o
   8  10  12      329.16      311.16     40.75 o
   9  10  12      838.98      929.78     66.68 o
  -9  11  12      587.13      500.08     46.92 o
  -8  11  12      120.35       95.08     30.87 o
  -7  11  12     2396.39     2375.70    101.25 o
  -6  11  12      156.38      144.47     30.87 o
  -5  11  12      162.70      134.59     28.40 o
  -4  11  12      361.21      310.28     20.74 o
  -3  11  12     1674.50     1457.03     71.62 o
  -2  11  12      257.72      318.57     35.81 o
  -1  11  12     6315.49     6052.86    197.56 o
   0  11  12     1352.92     1387.02     44.12 o
   1  11  12      208.22      192.77     15.30 o
   2  11  12      572.93      548.05     36.13 o
   3  11  12     2438.71     2360.18     67.46 o
   4  11  12        8.87       -9.52     14.54 o
   5  11  12     1436.65     1488.69     53.17 o
   6  11  12        1.26       -4.45     16.44 o
   7  11  12       53.37       30.87     25.93 o
   8  11  12      561.24      528.48     48.16 o
  -8  12  12      560.93      584.05     49.39 o
  -7  12  12       19.16      -18.52     22.23 o
  -6  12  12     1777.59     1753.38     83.96 o
  -5  12  12        8.99      -18.52     20.99 o
  -4  12  12       12.51       -8.40     25.31 o
  -3  12  12        7.74        7.41     23.46 o
  -2  12  12      510.91      519.84     44.45 o
  -1  12  12      393.45      375.37     38.28 o
   0  12  12     1370.15     1453.33     71.62 o
   1  12  12      321.83      281.08     21.91 o
   2  12  12      128.40      137.84     15.55 o
   3  12  12       26.60        9.88     15.07 o
   4  12  12     1198.98     1261.46    104.34 o
   5  12  12        0.59      -16.61     16.61 o
   6  12  12       42.36       44.45     24.70 o
   7  12  12      339.93      344.50     40.75 o
   8  12  12       67.96       91.37     30.87 o
  -7  13  12      903.27      939.66     65.44 o
  -6  13  12       35.15       34.57     27.16 o
  -5  13  12     1118.62     1202.67     70.38 o
  -4  13  12      214.74      234.61     35.81 o
  -3  13  12      145.84      159.29     29.63 o
  -2  13  12       47.85       43.22     25.93 o
  -1  13  12     2193.84     2323.84     98.78 o
   0  13  12       17.28       -1.23     24.70 o
   1  13  12      371.60      421.06     41.98 o
   2  13  12       21.57       31.05     15.11 o
   3  13  12      479.06      421.57     27.57 o
   4  13  12       39.09       62.08     18.64 o
   5  13  12       16.78      -17.20     17.20 o
   6  13  12      221.90      222.26     33.34 o
   7  13  12      269.40      234.61     38.28 o
  -6  14  12      771.65      781.61     60.50 o
  -5  14  12        0.65       -4.94     25.93 o
  -4  14  12       15.61        6.17     25.93 o
  -3  14  12       18.70       16.05     24.70 o
  -2  14  12     1016.36     1055.73     64.21 o
  -1  14  12      667.98      693.94     53.10 o
   0  14  12     3146.18     3253.63    125.95 o
   1  14  12        3.20        6.17     24.70 o
   2  14  12       20.93        5.35     29.63 o
   3  14  12      201.00      195.91     23.38 o
   4  14  12     2201.15     2396.26     74.09 o
   5  14  12        2.84       -4.94     23.46 o
   6  14  12     1002.79      973.00     62.97 o
  -5  15  12       85.14       88.90     32.10 o
  -4  15  12       28.05       -1.23     25.93 o
  -3  15  12      408.24      411.18     44.45 o
  -2  15  12      130.67      158.05     32.10 o
  -1  15  12      180.72      124.71     32.10 o
   0  15  12      628.52      682.83     51.86 o
   1  15  12      432.98      412.41     41.98 o
   2  15  12      224.11      182.75     34.57 o
   3  15  12     1459.46     1474.66     53.24 o
   4  15  12       98.80      130.89     29.63 o
  -2  16  12      646.71      706.29     55.56 o
  -1  16  12      130.51       80.26     29.63 o
   0  16  12      110.45      127.18     32.10 o
   1  16  12      173.77      202.50     35.81 o
   2  16  12      330.57      355.61     41.98 o
 -11   0  13      561.09      566.76     37.04 o
  -9   0  13      119.13      121.01     18.52 o
  -7   0  13     2458.13     2553.73     60.11 o
  -5   0  13      242.31      309.54     12.33 o
  -3   0  13     3001.85     2833.11     38.13 o
  -1   0  13     5587.44     5596.94    103.17 o
   1   0  13     1015.98     1210.78     36.50 o
   3   0  13     6708.24     6697.55     81.24 o
   5   0  13    19744.66    19114.73    306.72 o
   7   0  13     1928.20     1892.22     37.50 o
   9   0  13     4175.45     4208.10    148.17 o
  11   0  13      450.03      501.32     44.45 o
 -12   1  13      145.12      192.82     35.81 o
 -11   1  13      296.70      303.08     30.87 o
 -10   1  13       37.54       19.76     10.48 o
  -9   1  13      415.17      368.42     19.63 o
  -8   1  13     1681.17     1826.55     38.44 o
  -7   1  13       91.53       94.09      5.96 o
  -6   1  13     1600.65     1583.65     19.97 o
  -5   1  13       62.37       75.78      4.16 o
  -4   1  13     1106.61     1085.69     13.06 o
  -3   1  13       12.27       10.06      2.41 o
  -2   1  13    10201.01     9935.38     84.47 o
  -1   1  13       17.83       40.98      4.53 o
   0   1  13     2052.57     2041.52     18.89 o
   1   1  13       25.56       17.13      2.31 o
   2   1  13     2608.96     2367.73     25.47 o
   3   1  13       33.74       19.94      3.49 o
   4   1  13     4834.25     4686.62     48.12 o
   5   1  13        7.82        7.86      4.78 o
   6   1  13      689.62      688.29     16.31 o
   7   1  13     1201.13     1149.35     24.16 o
   8   1  13     1159.71     1191.26     32.13 o
   9   1  13       57.75       61.40     16.22 o
  10   1  13     1576.78     1583.60     49.83 o
  11   1  13      119.55      180.28     33.34 o
 -12   2  13      276.61      352.01     21.78 o
 -11   2  13      243.26      253.58     18.27 o
 -10   2  13     1121.08     1128.82     35.29 o
  -9   2  13     2903.21     2745.42     52.86 o
  -8   2  13      240.28      232.21      9.14 o
  -7   2  13     2583.49     2605.77     36.42 o
  -6   2  13       41.77       53.62      5.49 o
  -5   2  13      110.47      120.91      4.80 o
  -4   2  13      450.22      465.08      7.49 o
  -3   2  13     1331.47     1130.93     14.46 o
  -2   2  13      347.18      370.70      6.91 o
  -1   2  13     5775.95     5712.14     64.01 o
   0   2  13     6424.24     6715.04     56.06 o
   1   2  13      304.34      276.43      7.03 o
   2   2  13      775.34      840.74     11.23 o
   3   2  13      406.69      339.10      6.84 o
   4   2  13      451.55      433.89      8.62 o
   5   2  13     1915.07     1864.77     29.66 o
   6   2  13       62.00       50.19      6.60 o
   7   2  13      611.59      626.39     26.34 o
   8   2  13      229.63      264.15     24.76 o
   9   2  13     1095.55     1191.26     41.36 o
  10   2  13      174.59      168.94     19.57 o
  11   2  13       14.52       32.74     30.87 o
 -12   3  13      367.19      385.43     30.87 o
 -11   3  13       28.42       23.46     11.25 o
 -10   3  13       59.22       54.58     11.76 o
  -9   3  13      162.39      176.79     15.33 o
  -8   3  13     3994.59     4048.24     56.86 o
  -7   3  13      785.98      790.37     17.52 o
  -6   3  13     1017.16     1006.92     19.33 o
  -5   3  13        0.10       -3.30      4.05 o
  -4   3  13      268.02      267.82      6.57 o
  -3   3  13      520.08      589.13     10.11 o
  -2   3  13     5506.79     5401.65     48.47 o
  -1   3  13       84.64      103.33      4.70 o
   0   3  13      217.82      265.72      6.52 o
   1   3  13       54.77       62.13      4.06 o
   2   3  13     3014.06     2940.53     35.00 o
   3   3  13        4.25       -1.61      3.38 o
   4   3  13     2800.53     2733.88     36.13 o
   5   3  13        0.66        4.01      4.58 o
   6   3  13     2777.87     2850.90     41.84 o
   7   3  13      171.91      171.28     11.24 o
   8   3  13      472.88      503.75     26.93 o
   9   3  13        0.04       -5.24     13.46 o
  10   3  13     1497.73     1526.31     50.14 o
  11   3  13      218.08      297.86     71.62 o
 -12   4  13       41.61       17.29     12.46 o
 -11   4  13      393.45      385.26     21.27 o
 -10   4  13       26.73       14.71     10.37 o
  -9   4  13      986.18      949.05     22.73 o
  -8   4  13     2124.25     1924.54     35.69 o
  -7   4  13     3509.64     3735.06     49.16 o
  -6   4  13        3.18        4.34      4.90 o
  -5   4  13      367.46      375.34     12.97 o
  -4   4  13      181.76      182.38      6.73 o
  -3   4  13     6652.71     6430.95     65.86 o
  -2   4  13     1595.68     1651.68     20.76 o
  -1   4  13     4836.57     4728.63     49.93 o
   0   4  13      358.84      422.49      9.01 o
   1   4  13      352.07      309.53      8.17 o
   2   4  13      352.70      391.42      9.65 o
   3   4  13    12680.50    12495.29    138.06 o
   4   4  13      111.26      122.34      6.80 o
   5   4  13      751.61      728.17     15.22 o
   6   4  13      859.87      852.38     19.82 o
   7   4  13     1275.10     1301.44     42.11 o
   8   4  13      412.50      447.13     26.67 o
   9   4  13     2641.36     2791.24     99.40 o
  10   4  13        5.76        8.64     15.88 o
  11   4  13      133.56      151.58     21.88 o
 -12   5  13      422.47      549.47     32.10 o
 -11   5  13       51.48       50.63     14.82 o
 -10   5  13       84.50       67.78     12.53 o
  -9   5  13        9.92       10.75     13.30 o
  -8   5  13     5805.85     5709.87     86.21 o
  -7   5  13        2.52       -2.56      4.83 o
  -6   5  13     1544.14     1541.41     24.04 o
  -5   5  13      250.67      262.58     13.68 o
  -4   5  13       90.21       70.08      8.90 o
  -3   5  13     1184.61     1190.58     19.13 o
  -2   5  13     7890.38     7959.54     80.38 o
  -1   5  13     1359.26     1511.97     19.12 o
   0   5  13     1308.99     1233.26     18.56 o
   1   5  13     1294.02     1369.11     20.10 o
   2   5  13     1671.88     1703.36     24.30 o
   3   5  13      184.26      178.63      8.20 o
   4   5  13     2164.34     2177.42     30.59 o
   5   5  13       58.47       70.66      7.05 o
   6   5  13      723.74      741.15     18.38 o
   7   5  13     1023.19      998.35     37.23 o
   8   5  13     1596.38     1618.82     49.83 o
   9   5  13        7.17        7.66     15.08 o
  10   5  13      976.70      970.45     83.96 o
  11   5  13        2.54      -19.76     19.76 o
 -11   6  13        9.25        6.17     12.35 o
 -10   6  13        0.06       -9.82     12.35 o
  -9   6  13      512.11      530.54     20.48 o
  -8   6  13      329.63      302.32     13.36 o
  -7   6  13     2223.91     2189.53     51.92 o
  -6   6  13      401.01      374.50     16.05 o
  -5   6  13      282.34      260.62     13.92 o
  -4   6  13      167.27      174.04     11.37 o
  -3   6  13     1812.79     1702.89     35.96 o
  -2   6  13       16.89       21.53      5.79 o
  -1   6  13     1792.08     1750.08     27.52 o
   0   6  13      150.39      161.69      9.31 o
   1   6  13      346.68      363.13     17.44 o
   2   6  13      202.43      226.15     14.58 o
   3   6  13     4975.93     4836.43    103.94 o
   4   6  13       17.63       12.24      5.80 o
   5   6  13     1020.92      979.86     20.94 o
   6   6  13      894.09      839.19     20.03 o
   7   6  13      130.37      116.99     17.76 o
   8   6  13       53.08       73.22     30.87 o
   9   6  13     1586.50     1704.75     93.84 o
  10   6  13        6.06       20.99     19.76 o
  11   6  13       66.80       54.33     23.46 o
 -11   7  13       43.25       -3.70     23.46 o
 -10   7  13      112.89       87.67     25.93 o
  -9   7  13      162.31      171.63     29.63 o
  -8   7  13     1000.65      964.36     55.56 o
  -7   7  13      304.45      282.76     32.10 o
  -6   7  13      399.53      361.31     16.54 o
  -5   7  13       14.83       14.76      8.65 o
  -4   7  13      173.39      146.52     11.26 o
  -3   7  13     1564.72     1603.63     32.96 o
  -2   7  13    10289.43    10126.79    137.49 o
  -1   7  13        2.55        7.41      7.66 o
   0   7  13     1264.73     1287.89     29.71 o
   1   7  13       97.06      104.98     12.25 o
   2   7  13     3389.97     3331.99     69.97 o
   3   7  13      306.75      269.57     16.39 o
   4   7  13     2688.46     2650.04     41.05 o
   5   7  13     2206.09     2046.07     40.06 o
   6   7  13        2.94        2.98      6.95 o
   7   7  13      688.71      793.20     58.65 o
   8   7  13     2305.92     2349.89     88.90 o
   9   7  13       48.77       41.64     18.26 o
  10   7  13      717.90      724.81     44.45 o
 -11   8  13      350.63      272.88     37.04 o
 -10   8  13       26.85       38.28     24.70 o
  -9   8  13      231.58      284.00     33.34 o
  -8   8  13      393.90      443.28     39.51 o
  -7   8  13     2339.05     2273.22     93.84 o
  -6   8  13        0.07      -12.35     17.29 o
  -5   8  13      155.80      160.35     14.88 o
  -4   8  13        9.36        9.86      8.01 o
  -3   8  13      210.78      230.90     12.16 o
  -2   8  13     2475.18     2529.48     56.80 o
  -1   8  13     3060.79     3032.63     55.52 o
   0   8  13     1169.12     1146.84     33.61 o
   1   8  13      246.91      233.37     15.57 o
   2   8  13      129.45      107.00     12.84 o
   3   8  13      617.75      579.95     24.06 o
   4   8  13      116.20       93.10     14.58 o
   5   8  13      665.35      649.37     19.87 o
   6   8  13        4.25        6.75     15.68 o
   7   8  13       67.85       91.84     18.52 o
   8   8  13       14.77      -15.35     15.35 o
   9   8  13     1534.17     1591.62     65.44 o
  10   8  13       28.71       22.23     22.23 o
 -10   9  13        4.74      -23.46     23.46 o
  -9   9  13      106.94       92.61     25.93 o
  -8   9  13     1037.38     1022.39     61.74 o
  -7   9  13      207.68      204.97     32.10 o
  -6   9  13     1747.13     1644.72     75.32 o
  -5   9  13     1257.41     1225.25     41.14 o
  -4   9  13      275.08      246.59     14.42 o
  -3   9  13        2.52       -2.77      7.30 o
  -2   9  13     2083.02     2134.38     50.75 o
  -1   9  13      152.04      152.25     13.78 o
   0   9  13      720.63      684.99     21.78 o
   1   9  13     1476.10     1500.75     34.91 o
   2   9  13      677.74      698.79     19.81 o
   3   9  13      809.05      824.78     27.40 o
   4   9  13     2552.52     2632.22     58.28 o
   5   9  13      286.51      293.09     25.48 o
   6   9  13        4.16      -16.44     16.44 o
   7   9  13       69.15       46.22     29.63 o
   8   9  13      128.16      104.96     39.51 o
 -10  10  13       86.30       48.16     28.40 o
  -9  10  13      749.93      717.40     53.10 o
  -8  10  13        1.74       19.76     23.46 o
  -7  10  13     2976.26     2773.30    111.13 o
  -6  10  13       78.30       51.86     24.70 o
  -5  10  13        0.97       -4.94     19.76 o
  -4  10  13        1.57       -2.43     12.46 o
  -3  10  13     1866.59     1825.55     47.68 o
  -2  10  13      188.17      203.85     22.23 o
  -1  10  13     5326.77     5331.21    122.61 o
   0  10  13      469.14      442.46     46.92 o
   1  10  13      226.26      233.04     12.60 o
   2  10  13      122.72      129.39     10.88 o
   3  10  13     1660.29     1720.34     45.27 o
   4  10  13       19.41       29.85     16.64 o
   5  10  13       69.66       55.07     18.49 o
   6  10  13       64.57       56.85     20.33 o
   7  10  13       87.36       76.05     35.81 o
   8  10  13        1.49        8.64     24.70 o
  -9  11  13       84.07       49.39     29.63 o
  -8  11  13     1040.96     1174.27     67.91 o
  -7  11  13       54.42       76.56     29.63 o
  -6  11  13      941.09      890.27     56.80 o
  -5  11  13      365.09      329.68     38.28 o
  -4  11  13      282.83      305.44     21.61 o
  -3  11  13        1.13       27.16     22.23 o
  -1  11  13        0.54      -13.58     20.99 o
   0  11  13      446.67      388.95     38.28 o
   1  11  13       23.71       11.63     18.52 o
   2  11  13     3217.54     3155.09     68.51 o
   3  11  13      204.13      204.82     22.25 o
   4  11  13      888.42      869.98     39.91 o
   5  11  13        8.27      -14.77     14.77 o
   6  11  13        0.95      -16.44     16.44 o
   7  11  13       88.66       74.09     27.16 o
   8  11  13      143.22      123.48     33.34 o
  -8  12  13       19.73       30.87     27.16 o
  -7  12  13     1194.55     1233.54     70.38 o
  -6  12  13      265.68      308.69     38.28 o
  -5  12  13      510.17      493.91     44.45 o
  -4  12  13       56.21       59.27     27.16 o
  -3  12  13      320.03      318.57     37.04 o
  -2  12  13     1755.04     1844.75     85.20 o
  -1  12  13      530.29      602.57     48.16 o
   0  12  13       60.82      106.19     29.63 o
   1  12  13      267.80      275.72     22.25 o
   2  12  13      127.16      134.08     18.97 o
   3  12  13      482.57      448.39     29.53 o
   4  12  13       98.01       58.22     32.10 o
   5  12  13      616.46      653.00     36.64 o
   6  12  13       22.36        6.20     18.94 o
   7  12  13       13.09      -12.35     25.93 o
  -7  13  13      129.96      153.11     34.57 o
  -6  13  13      747.73      665.54     55.56 o
  -5  13  13        2.09      -20.99     20.99 o
  -4  13  13      251.69      256.83     35.81 o
  -3  13  13       39.52       24.70     23.46 o
  -2  13  13     1085.44     1106.36     64.21 o
  -1  13  13      395.41      407.47     40.75 o
   0  13  13     2897.52     2936.29    116.07 o
   1  13  13       26.96       51.86     27.16 o
   2  13  13      182.39      191.66     21.36 o
   3  13  13      173.32      169.83     46.30 o
   4  13  13      299.81      293.00     26.69 o
   5  13  13      125.57      114.67     22.83 o
   6  13  13      183.31      174.10     33.34 o
  -6  14  13        6.22       -4.94     25.93 o
  -5  14  13       32.09       60.50     29.63 o
  -4  14  13      134.64       85.20     29.63 o
  -3  14  13     1411.22     1415.05     76.56 o
  -2  14  13       19.67       -3.70     23.46 o
  -1  14  13      877.24      911.26     59.27 o
   0  14  13       97.46      148.17     33.34 o
   1  14  13       56.29       49.39     27.16 o
   2  14  13      272.28      248.19     38.28 o
   3  14  13     1179.06     1284.86     49.28 o
   4  14  13       83.11       73.26     20.74 o
   5  14  13     1761.25     1821.29     86.43 o
  -4  15  13      304.83      328.45     43.22 o
  -3  15  13      398.63      398.83     45.69 o
  -2  15  13     1332.55     1308.86     75.32 o
  -1  15  13       66.90       24.70     25.93 o
   0  15  13      114.03       77.79     30.87 o
   1  15  13      122.38      114.83     33.34 o
   2  15  13      746.26      850.76     59.27 o
   3  15  13       50.90       60.50     29.02 o
  -1  16  13      690.75      697.65     58.03 o
   0  16  13        0.24       -8.64     27.16 o
 -12   0  14      536.65      550.71     38.28 o
 -10   0  14      335.98      300.05     25.93 o
  -8   0  14     2573.75     2697.11     64.52 o
  -6   0  14        5.77        5.02      6.72 o
  -4   0  14     1041.98      924.58     17.26 o
  -2   0  14    12086.57    11805.77    138.10 o
   0   0  14        1.14        4.79      3.90 o
   2   0  14     4359.83     4046.55     51.64 o
   4   0  14     3215.90     3037.33     50.88 o
   6   0  14      191.44      157.21     10.58 o
   8   0  14     5233.77     5382.37    180.28 o
  10   0  14      392.63      433.41     40.75 o
 -12   1  14       20.20       13.24     12.64 o
 -11   1  14      400.88      422.98     22.65 o
 -10   1  14       91.98       73.34     12.64 o
  -9   1  14     2414.04     2355.35     55.86 o
  -8   1  14       20.05       16.21      7.45 o
  -7   1  14     1429.85     1511.98     37.35 o
  -6   1  14        1.24        5.07      4.61 o
  -5   1  14      510.89      543.09      9.67 o
  -4   1  14       30.85       41.18      4.56 o
  -3   1  14     3360.01     3271.37     29.26 o
  -2   1  14       18.09       23.90      3.17 o
  -1   1  14     5713.60     5717.22     50.66 o
   0   1  14      241.41      288.69      6.44 o
   1   1  14     2780.32     2871.53     32.12 o
   2   1  14      819.94      907.61     12.84 o
   3   1  14     6196.11     6168.31     62.77 o
   4   1  14      257.85      240.77      7.47 o
   5   1  14     2384.59     2391.82     33.34 o
   6   1  14      534.68      519.87     14.42 o
   7   1  14       41.27       58.71      8.65 o
   8   1  14      343.74      341.36     26.06 o
   9   1  14     2893.20     3000.60     94.46 o
  10   1  14      113.71      188.45     23.13 o
  11   1  14      101.06      175.52     23.13 o
 -12   2  14       13.67       13.45     12.46 o
 -11   2  14       19.07       35.17     12.64 o
 -10   2  14      451.10      458.08     25.93 o
  -9   2  14      606.39      557.74     20.21 o
  -8   2  14     2402.18     2495.82     42.47 o
  -7   2  14      624.64      635.94     15.04 o
  -6   2  14       38.44       44.25      5.37 o
  -5   2  14       74.68       68.74      7.04 o
  -4   2  14     3435.78     3395.06     33.00 o
  -3   2  14       74.48       62.47      4.20 o
  -2   2  14     9540.92     9426.77    110.29 o
  -1   2  14      979.60     1022.92     13.91 o
   0   2  14       83.27      115.02      3.88 o
   1   2  14        0.06        0.94      2.05 o
   2   2  14     4112.06     3954.42     37.02 o
   3   2  14      567.16      520.14      9.90 o
   4   2  14     6546.07     6356.15     74.47 o
   5   2  14      204.02      182.86      9.19 o
   6   2  14     1100.15     1071.45     21.42 o
   7   2  14       37.41       31.96      8.03 o
   8   2  14     1739.38     1770.75     42.58 o
   9   2  14      109.84       94.26     17.13 o
  10   2  14      336.47      332.11     38.28 o
  11   2  14       39.84       78.94     50.01 o
 -12   3  14       44.13       47.08     13.89 o
 -11   3  14      106.70      127.18     15.11 o
 -10   3  14       31.88       27.56     10.89 o
  -9   3  14     2437.14     2607.38     51.09 o
  -8   3  14        8.20       10.41      6.15 o
  -7   3  14     2993.48     3021.10     44.33 o
  -6   3  14      854.66      777.78     16.80 o
  -5   3  14      265.38      248.45      8.87 o
  -4   3  14      569.98      548.58      9.70 o
  -3   3  14     8082.72     7713.85     67.95 o
  -2   3  14     1644.94     1692.24     21.17 o
  -1   3  14     2177.46     2157.90     26.16 o
   0   3  14     4456.71     4635.62     49.47 o
   1   3  14      368.73      330.71      8.59 o
   2   3  14      457.42      427.78     14.23 o
   3   3  14     1781.46     1688.92     24.96 o
   4   3  14     1220.50     1195.33     20.10 o
   5   3  14      167.76      156.65     11.60 o
   6   3  14     1062.19     1051.02     21.60 o
   7   3  14     2992.87     3108.60     62.53 o
   8   3  14       13.04        8.76     13.25 o
   9   3  14     1575.75     1542.05     61.12 o
  10   3  14        2.33       -2.26     15.07 o
  11   3  14       90.75       67.04     31.49 o
 -12   4  14      576.66      672.87     72.23 o
 -11   4  14       80.60       43.90     12.11 o
 -10   4  14       93.51       72.85     17.90 o
  -9   4  14      192.88      158.41     17.26 o
  -8   4  14     8926.96     8720.61    111.96 o
  -7   4  14      268.85      277.19     10.49 o
  -6   4  14      980.37      974.51     18.21 o
  -5   4  14        0.49       -1.00      4.78 o
  -4   4  14       15.63       16.87      3.26 o
  -3   4  14        0.10        2.18      3.77 o
  -2   4  14     5689.11     5683.12     59.38 o
  -1   4  14     2003.90     2246.32     26.85 o
   0   4  14       40.98       36.27      4.19 o
   1   4  14       26.26       35.18      4.43 o
   2   4  14     2364.52     2219.67     33.76 o
   3   4  14      222.25      209.32      8.24 o
   4   4  14      613.39      616.08     13.92 o
   5   4  14      129.86      138.91      7.77 o
   6   4  14       54.62       59.04      8.67 o
   7   4  14      214.56      252.77     20.55 o
   8   4  14     2575.85     2632.65     88.29 o
   9   4  14       49.68      102.38     60.50 o
  10   4  14      320.51      339.40     56.18 o
  11   4  14       80.35      170.59     82.11 o
 -11   5  14       96.26      108.66     17.29 o
 -10   5  14        3.78       -8.08      8.08 o
  -9   5  14     3363.15     3475.23     62.87 o
  -8   5  14       28.28       25.28      7.96 o
  -7   5  14      150.41      141.79      8.87 o
  -6   5  14      990.26      937.30     17.26 o
  -5   5  14      649.41      664.72     20.83 o
  -4   5  14       26.92       22.57      8.34 o
  -3   5  14     5273.76     5104.00     72.96 o
  -2   5  14      861.65      924.71     15.49 o
  -1   5  14     1599.71     1493.39     19.50 o
   0   5  14      362.80      414.89     13.54 o
   1   5  14     1901.83     1913.78     29.99 o
   2   5  14     1065.37     1053.59     19.83 o
   3   5  14     9198.42     9171.17    115.23 o
   4   5  14      317.02      376.03     12.70 o
   5   5  14     1320.53     1321.12     24.16 o
   6   5  14      562.87      595.93     21.62 o
   7   5  14      410.38      440.95     26.71 o
   8   5  14       72.84       77.55     17.15 o
   9   5  14     1227.18     1388.62     67.30 o
  10   5  14       60.70       80.36     19.82 o
  11   5  14       12.02        4.94     19.76 o
 -11   6  14       14.67        8.64     11.11 o
 -10   6  14        4.66       11.76      8.94 o
  -9   6  14       18.94       14.82      9.88 o
  -8   6  14     1842.04     1754.61     76.56 o
  -7   6  14      235.62      175.67     12.36 o
  -6   6  14        5.80       -3.54      8.74 o
  -5   6  14      111.47       91.66     10.66 o
  -4   6  14     1340.92     1322.15     30.05 o
  -3   6  14     2334.12     2282.48     43.04 o
  -2   6  14     5799.39     5539.09     78.17 o
  -1   6  14        6.69        7.95      4.60 o
   0   6  14      295.65      311.78     10.14 o
   1   6  14      261.24      259.64     13.19 o
   2   6  14     2871.48     2802.72     49.17 o
   3   6  14      368.03      324.95     12.31 o
   4   6  14     2212.87     2038.59     39.64 o
   5   6  14       10.44        6.26      6.23 o
   6   6  14      201.04      182.98     11.36 o
   7   6  14     1005.98      939.30     37.23 o
   8   6  14     2674.89     2710.54     72.08 o
   9   6  14        7.67       -8.20     16.19 o
  10   6  14      506.66      517.25     33.34 o
 -11   7  14      198.15      196.33     33.34 o
 -10   7  14        3.74      -20.99     20.99 o
  -9   7  14      616.34      702.59     49.39 o
  -8   7  14      422.96      391.42     37.04 o
  -7   7  14     1195.78     1232.30     62.97 o
  -6   7  14        3.29       -6.93     20.84 o
  -5   7  14      643.62      621.18     21.10 o
  -4   7  14       16.74       15.00      8.73 o
  -3   7  14      658.71      708.74     20.82 o
  -2   7  14       14.91       23.23      6.10 o
  -1   7  14     2558.55     2506.97     45.18 o
   0   7  14       13.05        4.75      8.65 o
   1   7  14       47.46       47.24     10.39 o
   2   7  14       68.94       39.47     10.86 o
   3   7  14      959.66      967.08     22.18 o
   4   7  14      278.80      316.86     13.19 o
   5   7  14      454.88      411.76     17.15 o
   6   7  14        0.10       -2.38      9.79 o
   7   7  14      146.39      168.36     20.33 o
   8   7  14        0.19       -7.02     15.35 o
   9   7  14     1116.45     1191.96     45.45 o
  10   7  14      146.65      171.63     28.40 o
 -10   8  14      160.47      181.51     33.34 o
  -9   8  14        1.22       -7.41     22.23 o
  -8   8  14     1635.16     1523.71     72.85 o
  -7   8  14       75.62       55.56     24.70 o
  -6   8  14      224.74      217.32     29.63 o
  -5   8  14        0.81        0.09      8.58 o
  -4   8  14     1486.51     1504.04     33.45 o
  -3   8  14      332.30      313.82     14.65 o
  -2   8  14      539.14      526.74     15.81 o
  -1   8  14     1639.47     1586.28     34.90 o
   0   8  14      206.45      239.98     15.97 o
   1   8  14      997.66      956.03     30.98 o
   2   8  14     2059.03     2095.17     50.60 o
   3   8  14       44.87       55.23     12.44 o
   4   8  14      591.97      604.91     14.58 o
   5   8  14      441.29      481.96     24.83 o
   6   8  14      285.64      246.58     22.23 o
   7   8  14       13.81      -29.63     33.34 o
   8   8  14      809.15      861.01     38.12 o
   9   8  14      622.22      584.05     40.75 o
  10   8  14      225.94      165.46     27.16 o
 -10   9  14      131.22      118.54     30.87 o
  -9   9  14      915.31      868.05     58.03 o
  -8   9  14        8.57       -3.70     23.46 o
  -7   9  14      667.80      663.07     48.16 o
  -6   9  14      307.97      244.48     32.10 o
  -5   9  14      369.83      346.97     37.04 o
  -4   9  14       33.64       19.56     13.89 o
  -3   9  14     5840.59     5686.15    103.17 o
  -2   9  14        1.47       -6.55      9.82 o
  -1   9  14     5118.17     4887.40    114.29 o
   0   9  14      729.00      713.26     29.29 o
   1   9  14     3892.93     3864.20     78.07 o
   2   9  14      332.17      288.81     35.81 o
   3   9  14     2997.22     2831.98     76.10 o
   4   9  14      128.79      112.77     17.00 o
   5   9  14       93.75      104.62      7.68 o
   6   9  14        3.33       -3.70     33.34 o
   7   9  14      435.86      409.94     48.16 o
   8   9  14      155.10       54.33     41.98 o
  -9  10  14        0.01       -3.70     24.70 o
  -8  10  14     1407.35     1364.42     74.09 o
  -7  10  14        5.17       13.58     24.70 o
  -6  10  14      694.58      723.58     51.86 o
  -5  10  14      225.28      171.63     29.63 o
  -4  10  14     1112.46     1081.39     37.68 o
  -3  10  14       21.49        4.94     11.11 o
  -2  10  14      239.71      203.74     30.87 o
  -1  10  14      313.23      230.90     34.57 o
   0  10  14      110.93       96.31     28.40 o
   1  10  14       38.84       30.57     27.78 o
   2  10  14      440.64      460.00     30.25 o
   3  10  14        5.76        2.21     14.93 o
   4  10  14     1235.59     1121.47     44.30 o
   5  10  14      210.88      227.18     36.43 o
   6  10  14       12.69       18.57     18.88 o
   7  10  14      119.84       53.10     39.51 o
  -9  11  14      337.09      345.74     41.98 o
  -8  11  14       26.97       11.11     28.40 o
  -7  11  14      597.90      628.50     50.63 o
  -6  11  14      170.21      174.10     34.57 o
  -5  11  14      194.45      153.11     30.87 o
  -4  11  14       74.23       62.97     27.16 o
  -3  11  14      415.09      466.74     43.22 o
  -2  11  14      127.08      107.43     29.63 o
  -1  11  14      945.26      926.08     58.03 o
   0  11  14      754.16      632.20     51.86 o
   1  11  14     1348.38     1165.63     65.44 o
   2  11  14      273.95      228.68     17.86 o
   3  11  14     1205.82     1214.76     46.05 o
   4  11  14      113.68       91.56     20.74 o
   5  11  14      228.66      214.22     26.55 o
   6  11  14      126.77       78.27     21.64 o
   7  11  14      843.03      948.31     64.21 o
  -8  12  14      279.10      248.19     38.28 o
  -7  12  14        0.22       -8.64     24.70 o
  -6  12  14      560.92      581.58     49.39 o
  -5  12  14       10.08      -16.05     22.23 o
  -4  12  14     1312.53     1379.24     72.85 o
  -3  12  14       27.04        8.64     24.70 o
  -2  12  14     1474.99     1431.10     74.09 o
  -1  12  14     1779.79     1673.12     80.26 o
   0  12  14       63.24       51.86     25.93 o
   1  12  14      445.82      355.61     39.51 o
   2  12  14      486.25      534.06     29.66 o
   3  12  14       49.16       70.21     17.78 o
   4  12  14     1686.30     1725.87     58.70 o
   5  12  14       17.71       20.51     19.57 o
   6  12  14       10.19       11.52     20.10 o
   7  12  14       18.07       -8.64     23.46 o
  -7  13  14      324.19      409.94     46.92 o
  -6  13  14       65.64       40.75     28.40 o
  -5  13  14       57.83       71.62     28.40 o
  -4  13  14       67.15       59.27     28.40 o
  -3  13  14      584.17      632.20     53.10 o
  -2  13  14      960.58     1061.90     66.68 o
  -1  13  14      607.71      579.11     49.39 o
   0  13  14      235.08      233.37     37.04 o
   1  13  14        3.34      -22.23     22.23 o
   2  13  14       56.00       63.20     18.04 o
   3  13  14     2232.05     2418.20     72.33 o
   4  13  14       52.92       75.52     19.84 o
   5  13  14       28.25       15.84     20.17 o
   6  13  14        1.56        6.17     25.93 o
  -5  14  14       24.39       23.46     28.40 o
  -4  14  14      190.97      182.75     35.81 o
  -3  14  14      131.81      164.22     33.34 o
  -2  14  14     2002.61     1833.64     88.90 o
  -1  14  14       97.01       90.14     29.63 o
   0  14  14      113.05       83.96     29.63 o
   1  14  14       91.10       51.86     30.87 o
   2  14  14      577.83      597.63     51.86 o
   3  14  14        5.62      -13.22     17.50 o
   4  14  14      494.39      545.32     34.79 o
   5  14  14        0.45      -16.05     23.46 o
  -4  15  14      341.69      354.38     45.69 o
  -3  15  14     1128.96     1127.35     69.15 o
  -2  15  14      232.98      187.69     34.57 o
  -1  15  14       86.81       43.22     29.63 o
   0  15  14       23.70       34.57     28.40 o
   1  15  14        6.34      -25.93     25.93 o
   2  15  14      127.52       82.73     33.34 o
   3  15  14      253.14      258.07     40.75 o
 -11   0  15      124.32      181.51     23.46 o
  -9   0  15     3663.29     3648.75    111.13 o
  -7   0  15      293.14      318.08     18.64 o
  -5   0  15       74.63       74.16      7.64 o
  -3   0  15    10194.39    10312.53    123.19 o
  -1   0  15     3480.13     3373.15     56.18 o
   1   0  15     1938.47     1836.10     27.27 o
   3   0  15     2420.78     2304.46     41.22 o
   5   0  15    14970.07    14568.94    208.26 o
   7   0  15      191.47      179.34     18.52 o
   9   0  15      730.54      685.30     50.63 o
  11   0  15       54.64       93.84     29.63 o
 -12   1  15      549.71      572.75     28.37 o
 -11   1  15      109.82       99.31     14.39 o
 -10   1  15     2443.79     2551.92     61.10 o
  -9   1  15      204.69      193.28     15.26 o
  -8   1  15     1656.64     1712.41     37.08 o
  -7   1  15       16.99       24.37      6.21 o
  -6   1  15      396.80      376.73     11.72 o
  -5   1  15       15.44       15.36      4.27 o
  -4   1  15     5206.90     5099.88     47.75 o
  -3   1  15       57.79       51.38      3.58 o
  -2   1  15     4028.43     3964.45     36.39 o
  -1   1  15      159.26      182.89      5.38 o
   0   1  15       11.64       24.35      2.94 o
   1   1  15      190.67      221.82      5.52 o
   2   1  15     5485.51     5375.25     52.14 o
   3   1  15        4.17       -3.27      3.91 o
   4   1  15      293.55      288.06      9.10 o
   5   1  15     1601.23     1550.83     33.77 o
   6   1  15      283.12      299.79     12.36 o
   7   1  15        1.14       -0.38      7.13 o
   8   1  15     2325.15     2322.73     52.75 o
   9   1  15      152.53      159.34     22.25 o
  10   1  15       14.80       36.80     17.88 o
  11   1  15      105.78      122.14     23.53 o
 -12   2  15      191.38      222.76     18.76 o
 -11   2  15      117.73      121.09     15.26 o
 -10   2  15      272.24      267.43     19.76 o
  -9   2  15     3144.72     3153.05     59.64 o
  -8   2  15       34.47       32.08      7.47 o
  -7   2  15      862.94      901.48     21.39 o
  -6   2  15      266.44      303.69     14.77 o
  -5   2  15      595.74      613.08     13.21 o
  -4   2  15      713.56      749.13     12.04 o
  -3   2  15     7711.28     7569.88     72.02 o
  -2   2  15      392.58      456.65      9.31 o
  -1   2  15     2372.77     2233.33     29.95 o
   0   2  15     1737.55     1826.32     20.02 o
   1   2  15     5440.23     5482.95     48.85 o
   2   2  15      126.81      137.13      4.53 o
   3   2  15      882.65      844.31     13.98 o
   4   2  15      212.49      200.66      8.77 o
   5   2  15      183.20      189.76      9.40 o
   6   2  15      100.33      105.15     14.79 o
   7   2  15     3520.67     3561.51     69.44 o
   8   2  15      110.30      110.17     13.83 o
   9   2  15     1637.14     1636.85     75.94 o
  10   2  15      118.03      132.71     51.86 o
  11   2  15       11.30       37.40     22.62 o
 -12   3  15      281.53      288.96     19.51 o
 -11   3  15       46.34       57.59     12.46 o
 -10   3  15      736.26      756.80     47.54 o
  -9   3  15       52.09       44.48     10.89 o
  -8   3  15     3412.09     3470.38     55.48 o
  -7   3  15       98.66      118.17      8.05 o
  -6   3  15     1199.56     1205.50     29.74 o
  -5   3  15       19.07       22.50      5.10 o
  -4   3  15       57.00       69.65      5.32 o
  -3   3  15      242.04      245.75      7.00 o
  -2   3  15     5248.44     5116.34     46.75 o
  -1   3  15        0.01       10.66      4.60 o
   0   3  15       26.45       25.28      4.45 o
   1   3  15       16.60       12.84      4.23 o
   2   3  15     6163.69     6037.48     66.13 o
   3   3  15      322.66      293.71      9.44 o
   4   3  15     3338.43     3320.26     43.10 o
   5   3  15      161.62      149.49      8.97 o
   6   3  15       15.58       23.78      8.09 o
   7   3  15      134.88      126.35     14.06 o
   8   3  15     3163.32     3219.25     80.69 o
   9   3  15       56.48       55.07     16.44 o
  10   3  15       82.30      105.51     54.95 o
  11   3  15       15.45       41.21     50.01 o
 -11   4  15        8.38       22.50     11.57 o
 -10   4  15      165.18      151.37     14.23 o
  -9   4  15     4534.94     4308.39     75.38 o
  -8   4  15        2.98        7.75      6.64 o
  -7   4  15     1120.75     1090.40     20.53 o
  -6   4  15       19.79        6.44      5.03 o
  -5   4  15      928.44      909.76     18.90 o
  -4   4  15      143.23      120.69      6.90 o
  -3   4  15     6873.22     6839.22     80.22 o
  -2   4  15        2.06        4.32      5.02 o
  -1   4  15      513.02      516.13     18.14 o
   0   4  15       55.56       71.56      6.09 o
   1   4  15     4882.48     4717.73     57.89 o
   2   4  15      177.31      171.19      8.47 o
   3   4  15      314.26      294.75     14.21 o
   4   4  15      744.03      744.71     17.16 o
   5   4  15      401.59      405.50     13.42 o
   6   4  15       70.54       63.99     24.98 o
   7   4  15      472.81      507.09     41.98 o
   8   4  15        5.09        3.29     14.58 o
   9   4  15     1234.91     1251.27     46.52 o
  10   4  15       34.28       38.06     19.76 o
  11   4  15        0.65        8.22     18.88 o
 -11   5  15       99.38      108.24     13.25 o
 -10   5  15     1007.66     1000.00     31.15 o
  -9   5  15      292.96      303.05     14.87 o
  -8   5  15      755.19      796.93     21.21 o
  -7   5  15       90.06       99.05      7.61 o
  -6   5  15      328.81      325.18      9.12 o
  -5   5  15       51.63       31.92      9.11 o
  -4   5  15     2716.05     2674.96     49.64 o
  -3   5  15     1397.01     1377.12     28.12 o
  -2   5  15     6139.97     6095.37     78.41 o
  -1   5  15      541.90      586.06     12.30 o
   0   5  15     1318.87     1306.08     22.97 o
   1   5  15      134.18      150.82      8.86 o
   2   5  15     5170.73     5218.13     69.36 o
   3   5  15      346.03      372.32     11.97 o
   4   5  15      372.23      412.99     12.55 o
   5   5  15      669.06      644.10     24.56 o
   6   5  15      721.34      787.59     45.69 o
   7   5  15      294.16      295.44     22.81 o
   8   5  15     1578.09     1651.47     52.44 o
   9   5  15       74.52       92.24     24.70 o
  10   5  15      166.71      165.33     24.08 o
 -11   6  15        0.95       -6.17      9.88 o
 -10   6  15       67.09       71.61     27.78 o
  -9   6  15      834.69      816.46     47.54 o
  -8   6  15       54.09       46.92     22.23 o
  -7   6  15       90.17       81.15     11.66 o
  -6   6  15        3.71       -9.29      9.29 o
  -5   6  15      426.04      426.15     17.74 o
  -4   6  15     1289.90     1253.92     34.22 o
  -3   6  15     1382.05     1367.21     30.90 o
  -2   6  15       67.12       70.10      7.90 o
  -1   6  15       37.12       49.40      6.90 o
   0   6  15       13.60       15.46      9.10 o
   1   6  15     1416.52     1373.17     26.24 o
   2   6  15      283.01      294.57     11.93 o
   3   6  15     7572.20     7324.19    115.12 o
   4   6  15     2026.99     1994.05     52.75 o
   5   6  15     1171.76     1160.78     26.38 o
   6   6  15      369.06      358.02     24.44 o
   7   6  15     1055.16     1166.89     96.31 o
   8   6  15      390.12      362.22     53.10 o
   9   6  15      922.32      939.23     99.40 o
  10   6  15        1.37       -9.88     24.08 o
 -10   7  15      212.34      197.56     32.10 o
  -9   7  15       46.14       55.56     24.70 o
  -8   7  15     2069.50     2108.99     88.90 o
  -7   7  15        9.70       16.05     20.99 o
  -6   7  15       28.46       40.19     12.53 o
  -5   7  15      259.96      240.13     14.65 o
  -4   7  15     2791.34     2721.16     56.06 o
  -3   7  15      702.77      660.78     20.82 o
  -2   7  15     4528.85     4372.82     73.20 o
  -1   7  15      297.87      303.46     12.53 o
   0   7  15       92.87       94.50      7.15 o
   1   7  15      361.47      362.98     11.88 o
   2   7  15     2727.88     2680.24     48.35 o
   3   7  15       11.14       13.62      8.55 o
   4   7  15     1656.30     1642.45     38.67 o
   5   7  15      213.96      184.85     17.26 o
   6   7  15      135.70      142.00     39.51 o
   7   7  15      331.74      216.03     22.23 o
   8   7  15      994.52      991.98     41.30 o
   9   7  15       40.01       35.02     19.37 o
  10   7  15      104.88       86.43     25.93 o
 -10   8  15        8.56      -20.99     20.99 o
  -9   8  15      731.28      787.78     54.33 o
  -8   8  15        9.84       -8.64     20.99 o
  -7   8  15      419.41      413.65     38.28 o
  -6   8  15        0.66      -19.76     19.76 o
  -5   8  15      228.00      244.48     30.87 o
  -4   8  15      169.26      158.94     13.34 o
  -3   8  15     1592.60     1562.22     37.07 o
  -2   8  15      836.92      842.47     21.91 o
  -1   8  15      508.05      492.52     14.94 o
   0   8  15       37.62       48.34     11.63 o
   1   8  15       12.08       21.10     16.32 o
   2   8  15     1415.41     1337.49     45.39 o
   3   8  15     2000.24     2110.73     53.43 o
   4   8  15      134.07      145.42     23.51 o
   5   8  15       61.21       65.22      9.67 o
   6   8  15       37.49       11.20     15.43 o
   7   8  15     2772.67     2886.90    124.71 o
   8   8  15       21.25        5.78     17.56 o
   9   8  15      608.32      574.77     36.43 o
 -10   9  15     1212.53     1376.77     75.32 o
  -9   9  15       66.42       97.55     29.63 o
  -8   9  15      523.26      500.08     44.45 o
  -7   9  15       16.18        2.47     23.46 o
  -6   9  15        1.36        8.64     23.46 o
  -5   9  15       44.26       34.57     23.46 o
  -4   9  15     1039.21     1096.18     39.46 o
  -3   9  15      228.65      224.79     13.78 o
  -2   9  15      128.43      134.33     11.87 o
  -1   9  15       56.99       63.17     20.99 o
   0   9  15     1036.76     1002.78     37.68 o
   1   9  15      295.37      286.83     33.34 o
   2   9  15     1403.08     1455.14     48.06 o
   3   9  15     1135.07     1062.29     40.59 o
   4   9  15      174.50      165.46     39.51 o
   5   9  15       36.85       44.33     17.29 o
   6   9  15       85.21       80.26     38.28 o
   7   9  15        0.22      -34.57     34.57 o
   8   9  15     1328.47     1106.36     81.49 o
  -9  10  15     1595.61     1699.05     86.43 o
  -8  10  15        3.85      -22.23     23.46 o
  -7  10  15     1517.82     1536.06     77.79 o
  -6  10  15       45.70       29.63     24.70 o
  -5  10  15      571.87      587.75     46.92 o
  -4  10  15      148.22      112.36     28.40 o
  -3  10  15     3320.24     3344.58     80.85 o
  -2  10  15        4.60       25.93     23.46 o
  -1  10  15       37.10        4.94     24.70 o
   0  10  15      805.09      784.08     55.56 o
   1  10  15      932.68     1003.87     62.97 o
   2  10  15      160.78      122.52     24.08 o
   3  10  15     1712.17     1603.97     83.96 o
   4  10  15      127.22       49.39     32.10 o
   5  10  15      391.54      466.74     51.86 o
   6  10  15       23.77        6.17     32.10 o
   7  10  15     1345.11     1279.22     79.03 o
  -8  11  15     1011.18     1187.85     71.62 o
  -7  11  15       16.41        4.94     27.16 o
  -6  11  15      151.34      164.22     32.10 o
  -5  11  15      394.55      385.25     41.98 o
  -4  11  15     1907.30     1883.03     87.67 o
  -3  11  15       93.28       88.90     27.16 o
  -2  11  15     1781.88     1649.66     81.49 o
  -1  11  15        0.20       -3.70     23.46 o
   0  11  15      152.44       95.08     29.63 o
   1  11  15      496.52      493.91     45.69 o
   2  11  15     1746.01     1707.69     83.96 o
   3  11  15        5.25      -28.40     28.40 o
   4  11  15     1065.68     1115.00     72.85 o
   5  11  15        3.38      -29.63     33.34 o
   6  11  15      296.01      250.66     45.69 o
   7  11  15       42.24      -22.23     37.04 o
  -7  12  15      259.48      312.40     43.22 o
  -6  12  15       27.37       -2.47     27.16 o
  -5  12  15      329.49      314.87     40.75 o
  -4  12  15       17.84       32.10     25.93 o
  -3  12  15     1163.13     1212.55     67.91 o
  -2  12  15      966.57      911.26     60.50 o
  -1  12  15       45.34       32.10     25.93 o
   0  12  15      495.30      505.02     46.92 o
   1  12  15     1017.49     1003.87     62.97 o
   2  12  15        2.09       13.58     29.63 o
   3  12  15     1462.75     1453.33     80.26 o
   4  12  15       19.88       12.65     18.94 o
   5  12  15        2.89      -10.29     40.75 o
   6  12  15       15.60        2.47     35.81 o
  -6  13  15       59.17       28.40     28.40 o
  -5  13  15       45.79       54.33     30.87 o
  -4  13  15      762.44      885.33     60.50 o
  -3  13  15      572.41      619.86     51.86 o
  -2  13  15     1637.78     1632.37     83.96 o
  -1  13  15       27.11       -1.23     25.93 o
   0  13  15      329.90      284.00     38.28 o
   1  13  15       37.23       -4.94     25.93 o
   2  13  15     1591.17     1743.50     87.67 o
   3  13  15       27.97       16.35     17.50 o
   4  13  15      263.45      218.18     26.36 o
   5  13  15      164.66      165.55     41.36 o
  -5  14  15      115.16      112.36     35.81 o
  -4  14  15       50.95       65.44     29.63 o
  -3  14  15      544.70      448.22     45.69 o
  -2  14  15        4.49       14.82     25.93 o
  -1  14  15      191.38      197.56     35.81 o
   0  14  15      261.14      259.30     38.28 o
   1  14  15       43.65       20.99     29.63 o
   2  14  15       18.20       -9.88     27.16 o
   3  14  15      506.20      538.61     34.08 o
   4  14  15      141.49      145.99     24.33 o
  -3  15  15      150.28      159.29     35.81 o
  -2  15  15      282.04      297.58     40.75 o
  -1  15  15      330.03      342.03     44.45 o
   0  15  15      428.67      423.53     46.92 o
   1  15  15       26.38        6.17     29.63 o
   2  15  15      477.54      550.71     50.63 o
 -12   0  16        0.56       -1.23     17.29 o
 -10   0  16      790.94      949.54     45.69 o
  -8   0  16      539.36      534.66     32.10 o
  -6   0  16     2513.95     2612.91     51.15 o
  -4   0  16     5648.29     5570.10     77.11 o
  -2   0  16     9097.13     9188.42    119.33 o
   0   0  16     2038.96     1864.30     35.10 o
   2   0  16     1848.02     1779.58     34.57 o
   4   0  16     1072.31     1117.35     26.19 o
   6   0  16     3461.07     3184.81     81.14 o
   8   0  16     2835.93     2760.95    109.89 o
  10   0  16      403.60      465.51     44.45 o
 -12   1  16      243.52      231.07     19.63 o
 -11   1  16      483.10      449.93     24.00 o
 -10   1  16       32.93       17.34     14.20 o
  -9   1  16     1904.65     1929.40     48.87 o
  -8   1  16      209.74      193.45     25.22 o
  -7   1  16       15.10       10.45      6.03 o
  -6   1  16      345.72      349.80     12.02 o
  -5   1  16       73.33       88.62      6.78 o
  -4   1  16      408.07      381.43      8.76 o
  -3   1  16     3611.30     3436.62     35.66 o
  -2   1  16      876.71      813.31     13.80 o
  -1   1  16     2480.56     2453.64     28.53 o
   0   1  16       22.57       25.98      4.70 o
   1   1  16     3689.81     3614.88     37.18 o
   2   1  16       55.35       45.26      5.00 o
   3   1  16     5670.35     5509.19     64.28 o
   4   1  16     1109.73     1061.12     19.80 o
   5   1  16       92.99      108.68      7.70 o
   6   1  16        5.37       -6.53      6.53 o
   7   1  16     4073.82     4113.25     68.83 o
   8   1  16      155.42      158.98     16.30 o
   9   1  16      350.92      421.86     32.10 o
  10   1  16      217.55      263.99     26.19 o
  11   1  16       86.78      199.76     64.21 o
 -12   2  16      590.08      542.70     26.90 o
 -11   2  16        5.86        3.70     12.35 o
 -10   2  16     2495.56     2500.65     60.17 o
  -9   2  16     1731.68     1699.64     38.57 o
  -8   2  16     2775.71     2765.71     56.50 o
  -7   2  16      828.11      787.31     19.87 o
  -6   2  16       57.95       71.35      7.01 o
  -5   2  16       70.37       76.12      6.29 o
  -4   2  16      462.45      458.18     10.06 o
  -3   2  16      193.29      207.85      7.50 o
  -2   2  16     2051.51     1966.43     23.17 o
  -1   2  16     1078.27     1109.06     20.28 o
   0   2  16     3913.66     3886.13     41.59 o
   1   2  16       41.80       53.54      4.00 o
   2   2  16     1560.88     1459.97     19.02 o
   3   2  16      370.81      352.71     11.35 o
   4   2  16      400.22      347.01     11.34 o
   5   2  16      306.84      288.93     10.91 o
   6   2  16      761.98      803.81     20.08 o
   7   2  16       12.30       10.87     22.94 o
   8   2  16     2912.00     2985.99     75.32 o
   9   2  16      311.99      375.10     33.12 o
  10   2  16       16.72       20.93     13.96 o
  11   2  16      102.27      162.51     28.70 o
 -11   3  16      480.16      499.67     41.36 o
 -10   3  16        0.11        4.22     10.37 o
  -9   3  16     2744.81     2933.60     65.81 o
  -8   3  16       59.68       37.81      8.93 o
  -7   3  16       45.70       40.70      8.73 o
  -6   3  16     2156.14     2124.36     33.61 o
  -5   3  16     3206.46     3103.92     38.97 o
  -4   3  16      213.61      219.01     11.21 o
  -3   3  16     6192.87     6042.38     65.40 o
  -2   3  16        0.14        3.09      2.40 o
  -1   3  16      397.65      395.79      9.88 o
   0   3  16      405.30      406.22     11.62 o
   1   3  16     6760.64     6848.65     81.16 o
   2   3  16       70.20       69.88      6.49 o
   3   3  16       55.07       80.46      9.43 o
   4   3  16      178.98      150.16      8.99 o
   5   3  16       29.12       24.57      7.37 o
   6   3  16       16.38       15.87     11.16 o
   7   3  16      787.54      809.15     34.66 o
   8   3  16        2.26        0.00     14.38 o
   9   3  16      165.61      155.00     20.75 o
  10   3  16        0.01       -0.11     25.31 o
 -11   4  16       66.71      112.16     14.54 o
 -10   4  16     1994.43     1924.70     48.52 o
  -9   4  16      124.89      104.45     15.89 o
  -8   4  16     1335.09     1300.55     40.67 o
  -7   4  16     2078.71     1939.05     59.22 o
  -6   4  16       53.56       70.89      6.53 o
  -5   4  16        0.02       -2.72      4.93 o
  -4   4  16     5465.68     5588.13     88.37 o
  -3   4  16     1309.99     1284.47     24.09 o
  -2   4  16     4799.83     4809.44     56.70 o
  -1   4  16       97.50      117.41      7.04 o
   0   4  16      333.42      297.93     10.14 o
   1   4  16      190.22      175.27      8.29 o
   2   4  16     2531.40     2693.79     40.31 o
   3   4  16      204.69      211.06      9.06 o
   4   4  16     4022.36     4025.16     55.74 o
   5   4  16      549.49      530.16     18.39 o
   6   4  16     1170.24     1110.05     63.59 o
   7   4  16      381.55      377.96     48.77 o
   8   4  16     1760.84     1789.72     54.58 o
   9   4  16       13.12       16.93     16.19 o
  10   4  16      226.18      312.58     89.52 o
 -11   5  16      176.73      187.00     17.29 o
 -10   5  16       24.40       21.40     22.23 o
  -9   5  16     1653.15     1642.78     45.53 o
  -8   5  16       10.87        6.68      6.21 o
  -7   5  16      984.54      946.15     24.23 o
  -6   5  16        2.42       -4.57      8.43 o
  -5   5  16     1602.26     1596.00     40.47 o
  -4   5  16      391.18      389.26     16.88 o
  -3   5  16     1108.51     1085.06     34.04 o
  -2   5  16      194.13      206.78      9.43 o
  -1   5  16      284.66      345.64     16.85 o
   0   5  16      550.81      569.81     14.87 o
   1   5  16     3836.06     3529.86     49.90 o
   2   5  16      838.64      734.31     19.70 o
   3   5  16       28.59       23.49     10.13 o
   4   5  16      777.71      777.08     17.79 o
   5   5  16        1.91       -4.17      8.45 o
   6   5  16        8.75        3.91     20.37 o
   7   5  16     2150.11     2323.90     82.11 o
   8   5  16       33.46       50.65     18.41 o
   9   5  16      138.22      143.38     22.06 o
  10   5  16       22.08        2.27     45.07 o
 -10   6  16     1223.08     1313.80     67.91 o
  -9   6  16       93.72       76.56     24.70 o
  -8   6  16      226.85      255.25     37.66 o
  -7   6  16       14.97       18.20      8.93 o
  -6   6  16      189.01      187.16     17.63 o
  -5   6  16       45.94       46.16     11.90 o
  -4   6  16     5709.03     5855.72     95.77 o
  -3   6  16      476.63      480.01     18.24 o
  -2   6  16      661.87      581.06     17.10 o
  -1   6  16       34.22       27.49      6.53 o
   0   6  16     1466.10     1386.87     26.74 o
   1   6  16      851.22      887.30     23.63 o
   2   6  16     2246.47     2170.90     61.51 o
   3   6  16      264.86      257.68     11.57 o
   4   6  16     1117.91      988.54     32.18 o
   5   6  16      179.76      204.06     13.43 o
   6   6  16     1495.80     1503.64     48.58 o
   7   6  16       93.30       76.75     18.11 o
   8   6  16      635.03      645.83     34.02 o
   9   6  16       48.92       34.26     25.93 o
  10   6  16        1.44      -13.58     18.54 o
 -10   7  16      132.92       86.43     28.40 o
  -9   7  16     1681.25     1561.99     75.32 o
  -8   7  16       77.48       50.63     24.70 o
  -7   7  16        1.99        4.94     19.76 o
  -6   7  16        9.12       10.23     11.85 o
  -5   7  16     1146.79     1175.51     51.24 o
  -4   7  16      161.68      149.65     13.97 o
  -3   7  16     2551.87     2486.97     47.85 o
  -2   7  16     1326.73     1353.59     30.77 o
  -1   7  16     3952.83     3896.00     58.83 o
   0   7  16      451.48      419.58     14.33 o
   1   7  16     3181.37     3096.26     55.08 o
   2   7  16      597.34      579.11     21.83 o
   3   7  16     5634.69     5660.65    104.02 o
   4   7  16      123.28      105.66     17.63 o
   5   7  16      114.94       86.30     16.33 o
   6   7  16      111.30       79.03     35.81 o
   7   7  16     1885.96     1845.43     56.57 o
   8   7  16       31.90       47.33     19.76 o
   9   7  16      477.87      444.84     31.03 o
 -10   8  16      899.26      938.43     61.74 o
  -9   8  16        2.56      -12.35     23.46 o
  -8   8  16      188.41      167.93     29.63 o
  -7   8  16       93.38       85.20     28.40 o
  -6   8  16       29.63        9.88     20.99 o
  -5   8  16       35.98       14.82     22.23 o
  -4   8  16     2521.09     2556.98     55.83 o
  -3   8  16        2.17       -8.38      8.38 o
  -2   8  16      194.97      203.54     13.01 o
  -1   8  16     1575.66     1608.83     36.43 o
   0   8  16     1090.28     1047.77     26.07 o
   1   8  16      130.48      108.95     17.10 o
   2   8  16     1768.18     1734.42     45.01 o
   3   8  16     2639.37     2578.43     53.55 o
   4   8  16       14.74       12.79     14.74 o
   5   8  16      147.13      131.80     18.66 o
   6   8  16     1360.69     1324.91     79.03 o
   7   8  16        6.46      -32.10     32.10 o
   8   8  16      277.19      259.30     50.63 o
   9   8  16       27.26      -24.44     35.81 o
  -9   9  16      623.71      671.72     54.33 o
  -8   9  16      173.28      192.62     34.57 o
  -7   9  16      105.30      108.66     28.40 o
  -6   9  16        2.73       -1.23     23.46 o
  -5   9  16      496.39      495.14     43.22 o
  -4   9  16       78.98       98.78     27.16 o
  -3   9  16      702.44      679.87     29.89 o
  -2   9  16       63.90       54.53      9.21 o
  -1   9  16      941.58      889.45     36.46 o
   0   9  16      167.48      176.70     18.26 o
   1   9  16      390.35      377.79     58.65 o
   2   9  16      104.13       75.44     15.46 o
   3   9  16     1721.26     1713.86     90.14 o
   4   9  16       91.55      109.08     10.64 o
   5   9  16      191.78      124.71     40.75 o
   6   9  16       11.41      -11.11     35.81 o
   7   9  16     2659.13     2656.00    121.01 o
   8   9  16        4.11      -39.51     39.51 o
  -9  10  16      103.14       79.03     29.63 o
  -8  10  16      734.10      645.79     51.86 o
  -7  10  16       62.12       56.80     29.63 o
  -6  10  16       37.83       32.10     25.93 o
  -5  10  16       12.83       28.40     25.93 o
  -4  10  16     1715.89     1657.06     80.26 o
  -3  10  16        0.98       -7.41     29.63 o
  -2  10  16      674.04      569.23     46.92 o
  -1  10  16       51.50       46.92     27.16 o
   0  10  16      429.07      413.65     44.45 o
   1  10  16      418.43      359.32     44.45 o
   2  10  16     4256.26     4388.42    154.96 o
   3  10  16       81.01       69.15     35.81 o
   4  10  16       65.38       27.16     35.81 o
   5  10  16       56.14       25.93     34.57 o
   6  10  16     1555.92     1578.04     91.37 o
   7  10  16        6.60       27.16     41.98 o
   8  10  16     1329.53     1316.27     88.90 o
  -8  11  16        0.65      -19.76     25.93 o
  -7  11  16      286.62      304.99     41.98 o
  -6  11  16      142.39      114.83     30.87 o
  -5  11  16     3006.84     3233.87    128.42 o
  -4  11  16      198.40      233.37     34.57 o
  -3  11  16     3953.33     4047.58    148.17 o
  -2  11  16       66.86       81.49     29.63 o
  -1  11  16      420.59      405.01     41.98 o
   0  11  16       27.41       16.05     27.16 o
   1  11  16      702.60      633.44     53.10 o
   2  11  16      826.98      853.23     64.21 o
   3  11  16     1940.65     1880.56     93.84 o
   4  11  16      100.03      106.19     39.51 o
   5  11  16      178.12      155.58     43.22 o
   6  11  16        1.15      -18.52     35.81 o
   7  11  16     1258.51     1149.57     83.96 o
  -7  12  16        0.37      -11.11     28.40 o
  -6  12  16      170.93      198.80     38.28 o
  -5  12  16      158.90      167.93     35.81 o
  -4  12  16     2059.87     2210.24    100.02 o
  -3  12  16      117.19      103.72     29.63 o
  -2  12  16      551.53      533.42     48.16 o
  -1  12  16      340.87      309.93     39.51 o
   0  12  16      714.00      616.15     53.10 o
   1  12  16        7.56       -2.47     29.63 o
   2  12  16     1083.43     1089.07     67.91 o
   3  12  16      235.09      161.76     37.04 o
   4  12  16      168.09      129.65     40.75 o
   5  12  16       44.71       28.40     37.04 o
   6  12  16      727.81      742.10     65.44 o
  -6  13  16      244.29      207.44     38.28 o
  -5  13  16      273.12      338.33     45.69 o
  -4  13  16      187.04      104.96     33.34 o
  -3  13  16      412.09      419.82     45.69 o
  -2  13  16      285.30      287.70     41.98 o
  -1  13  16      289.05      308.69     40.75 o
   0  13  16      680.87      765.56     59.27 o
   1  13  16       45.36       67.91     32.10 o
   2  13  16       46.79       62.97     33.34 o
   3  13  16     1084.02     1138.46     74.09 o
   4  13  16      182.57      171.63     41.98 o
   5  13  16      268.96      272.88     44.45 o
  -4  14  16     1125.06      981.64     66.68 o
  -3  14  16       83.18       97.55     32.10 o
  -2  14  16      133.26       62.97     30.87 o
  -1  14  16       19.62       -4.94     27.16 o
   0  14  16      164.41      214.85     39.51 o
   1  14  16      106.24      116.07     34.57 o
   2  14  16      336.40      346.97     45.69 o
   3  14  16        7.04      -27.16     27.16 o
  -1  15  16       81.07       46.92     32.10 o
   0  15  16       27.98       -3.70     29.63 o
 -11   0  17      566.91      540.83     37.04 o
  -9   0  17      620.36      587.75     34.57 o
  -7   0  17        7.06       21.73     10.27 o
  -5   0  17      241.44      239.12     13.78 o
  -3   0  17     8766.12     8707.46    127.63 o
  -1   0  17       13.22       10.82      9.64 o
   1   0  17     2529.05     2469.46     44.12 o
   3   0  17      933.41      950.62     23.96 o
   5   0  17       50.52       43.22     13.65 o
   7   0  17     3290.74     2943.70    114.83 o
   9   0  17      565.13      718.64     56.80 o
 -11   1  17        0.19       11.25     11.76 o
 -10   1  17     1242.30     1300.55     39.29 o
  -9   1  17      453.57      446.92     22.25 o
  -8   1  17      561.48      562.32     19.80 o
  -7   1  17        0.27       12.96      9.46 o
  -6   1  17      755.24      714.67     17.14 o
  -5   1  17     2374.47     2405.12     32.11 o
  -4   1  17     1295.30     1332.88     21.02 o
  -3   1  17      531.67      525.93     11.85 o
  -2   1  17      755.61      788.60     17.28 o
  -1   1  17      343.83      354.48     12.60 o
   0   1  17     3505.76     3235.15     41.54 o
   1   1  17        0.18        0.45      5.71 o
   2   1  17     2081.53     2144.04     28.33 o
   3   1  17      831.03      754.79     19.32 o
   4   1  17      340.87      333.29     12.60 o
   5   1  17      452.96      430.01     16.45 o
   6   1  17      632.92      663.36     21.90 o
   7   1  17       17.16       11.39     12.65 o
   8   1  17      548.59      603.76     34.41 o
   9   1  17       16.30       20.87     17.40 o
  10   1  17       32.78       91.86     22.15 o
 -11   2  17     1923.48     2151.16     55.80 o
 -10   2  17       13.94       16.88     11.76 o
  -9   2  17     2425.78     2412.70     66.68 o
  -8   2  17      139.64      126.93     11.58 o
  -7   2  17        7.29        6.73     10.16 o
  -6   2  17      141.86      146.46     10.34 o
  -5   2  17     1977.01     1973.34     32.04 o
  -4   2  17       20.49       30.71      5.14 o
  -3   2  17     3698.10     3633.96     40.42 o
  -2   2  17      292.63      317.60      8.31 o
  -1   2  17      288.76      285.69      7.85 o
   0   2  17      162.01      144.64      5.78 o
   1   2  17     4887.23     4813.94     53.70 o
   2   2  17      220.74      208.27      7.17 o
   3   2  17       36.94       44.33      4.46 o
   4   2  17      332.15      311.35     11.10 o
   5   2  17        6.38        1.47      7.00 o
   6   2  17      109.31      117.08     13.01 o
   7   2  17      856.45      845.19     25.77 o
   8   2  17        9.19       19.92     12.48 o
   9   2  17       21.53       44.69     25.09 o
  10   2  17      205.40      249.85     24.06 o
 -11   3  17       40.22       33.69     11.85 o
 -10   3  17      843.70      885.65     31.11 o
  -9   3  17      641.71      579.71     27.78 o
  -8   3  17      192.54      204.18     14.07 o
  -7   3  17        0.02        5.14      7.13 o
  -6   3  17      164.49      158.07     11.76 o
  -5   3  17      185.74      172.53      8.18 o
  -4   3  17     3489.22     3439.09     46.68 o
  -3   3  17      895.81      866.01     15.06 o
  -2   3  17     2443.20     2394.69     32.74 o
  -1   3  17      761.65      760.63     19.89 o
   0   3  17     4098.16     3908.46     50.27 o
   1   3  17      388.88      403.64     11.88 o
   2   3  17      895.61      822.49     17.18 o
   3   3  17       58.23       33.83      6.58 o
   4   3  17      233.66      231.09     10.07 o
   5   3  17     1571.43     1492.07     32.05 o
   6   3  17     3394.21     3446.19     69.08 o
   7   3  17      428.14      435.88     27.18 o
   8   3  17     1437.75     1398.60     48.04 o
   9   3  17       32.51       48.16     27.78 o
  10   3  17      131.67      110.58     51.24 o
 -11   4  17      266.26      319.49     27.78 o
 -10   4  17      160.87      147.89     19.76 o
  -9   4  17     1170.72     1109.60     66.68 o
  -8   4  17       74.14       64.95      9.16 o
  -7   4  17        7.89       -6.55      6.55 o
  -6   4  17        0.15       -5.61      5.61 o
  -5   4  17     1406.47     1330.46     22.13 o
  -4   4  17      543.38      562.62     20.00 o
  -3   4  17       13.94       12.80      8.13 o
  -2   4  17        8.23       13.13      5.95 o
  -1   4  17       43.61       46.93      6.64 o
   0   4  17        0.01        3.11      6.19 o
   1   4  17     4116.13     3961.88     51.00 o
   2   4  17      472.89      487.16     13.32 o
   3   4  17      168.09      190.99     15.02 o
   4   4  17       17.98       15.56      7.48 o
   5   4  17      850.79      839.35     36.43 o
   6   4  17       54.73       65.85     16.04 o
   7   4  17     2541.86     2507.74    112.98 o
   8   4  17      110.76      100.06     33.34 o
   9   4  17      103.51       83.19     20.00 o
  10   4  17        0.01       -7.16     17.30 o
 -11   5  17      124.31      101.71     13.46 o
 -10   5  17     4247.55     4263.55     87.90 o
  -9   5  17      436.92      389.76     15.72 o
  -8   5  17      499.20      562.23     26.00 o
  -7   5  17       18.41        7.36      8.40 o
  -6   5  17      445.37      492.24     18.70 o
  -5   5  17        0.86        5.04      9.10 o
  -4   5  17     4138.36     4157.84     90.28 o
  -3   5  17      135.95      138.99     13.37 o
  -2   5  17      902.92      920.75     22.18 o
  -1   5  17      453.43      488.06     14.24 o
   0   5  17     1103.57     1138.19     24.03 o
   1   5  17      142.61      142.19      8.34 o
   2   5  17     2803.63     2722.16     45.49 o
   3   5  17      194.42      220.30     14.13 o
   4   5  17     1248.25     1233.93     37.45 o
   5   5  17        2.27      -13.14     13.14 o
   6   5  17     2540.91     2530.22    110.51 o
   7   5  17        8.77       -4.63     15.88 o
   8   5  17      344.90      304.13     24.86 o
   9   5  17        1.91       -0.59     40.75 o
  10   5  17       14.32       33.84     19.22 o
  -9   6  17      218.55      218.55     20.74 o
  -8   6  17       16.02        8.76     13.01 o
  -7   6  17       52.97       36.24     10.22 o
  -6   6  17      153.69      156.38     16.88 o
  -5   6  17     2690.91     2734.46     68.26 o
  -4   6  17      122.45      119.84     12.28 o
  -3   6  17     3930.55     3708.45     65.43 o
  -2   6  17     3604.43     3586.17     63.12 o
  -1   6  17       16.33       12.28      6.10 o
   0   6  17       14.60       20.08      6.81 o
   1   6  17     1564.83     1604.64     37.47 o
   2   6  17        3.06       10.33      6.68 o
   3   6  17      333.67      324.79     14.36 o
   4   6  17      545.75      502.04     25.04 o
   5   6  17      182.48      249.42     41.98 o
   6   6  17        1.92       -3.70     15.22 o
   7   6  17     1712.76     1795.13     56.83 o
   8   6  17       52.49       50.13     19.37 o
   9   6  17      112.85       94.74     22.40 o
 -10   7  17      987.51      993.99     60.50 o
  -9   7  17       67.48       82.73     27.16 o
  -8   7  17       84.55      101.25     28.40 o
  -7   7  17      303.97      276.59     34.57 o
  -6   7  17      332.47      354.38     35.81 o
  -5   7  17        0.29        2.25     11.40 o
  -4   7  17      516.38      488.05     22.34 o
  -3   7  17       34.51       23.61     12.55 o
  -2   7  17      662.40      616.76     34.49 o
  -1   7  17      636.73      566.80     17.69 o
   0   7  17     1346.98     1326.74     50.20 o
   1   7  17       82.93       87.67      8.81 o
   2   7  17      716.52      677.53     29.89 o
   3   7  17      448.56      437.04     17.69 o
   4   7  17      137.79      122.81     11.54 o
   5   7  17        9.99        7.41     35.81 o
   6   7  17     2664.39     2835.04    123.48 o
   7   7  17        2.49      -24.08     24.08 o
   8   7  17      467.62      445.32     30.10 o
   9   7  17        6.40       14.41     19.88 o
  -9   8  17      356.74      428.47     41.98 o
  -8   8  17        0.84        3.70     24.70 o
  -7   8  17      231.84      209.91     32.10 o
  -6   8  17       43.70        9.88     23.46 o
  -5   8  17     2639.61     2631.30    104.96 o
  -4   8  17        5.98       14.32     12.33 o
  -3   8  17     2627.29     2488.28     54.08 o
  -2   8  17        3.37       -5.18      9.37 o
  -1   8  17     2792.63     2619.91     54.37 o
   0   8  17      229.81      192.49     12.55 o
   1   8  17     4075.38     4069.09     85.69 o
   2   8  17      828.71      786.74     30.02 o
   3   8  17     2933.06     2931.90     60.68 o
   4   8  17      221.80      198.24     13.05 o
   5   8  17      545.97      493.91     53.10 o
   6   8  17       18.16      -37.04     37.04 o
   7   8  17     1055.70     1090.30     81.49 o
   8   8  17        1.71      -41.98     41.98 o
  -9   9  17      154.20      161.76     34.57 o
  -8   9  17      793.47      775.44     58.03 o
  -7   9  17       91.23       86.43     27.16 o
  -6   9  17     1239.72     1212.55     66.68 o
  -5   9  17      242.70      248.19     35.81 o
  -4   9  17     3540.47     3659.87    137.06 o
  -3   9  17      154.03      118.51     32.10 o
  -2   9  17     1125.97     1076.27     61.12 o
  -1   9  17        0.18       -8.16      8.16 o
   0   9  17      206.88      208.69     20.99 o
   1   9  17       11.80        6.25     12.25 o
   2   9  17     2734.63     2752.31    118.54 o
   3   9  17        0.38      -28.40     28.40 o
   4   9  17      122.67      112.36     39.51 o
   5   9  17        1.33      -34.57     34.57 o
   6   9  17     1151.83     1289.10     80.26 o
   7   9  17      148.60      117.30     43.22 o
   8   9  17      125.66       93.84     46.92 o
  -8  10  17       16.66       13.58     28.40 o
  -7  10  17       16.66        7.41     27.16 o
  -6  10  17        1.38      -23.46     23.46 o
  -5  10  17     1728.77     1665.71     82.73 o
  -4  10  17       30.50       33.34     25.93 o
  -3  10  17     1481.79     1620.02     81.49 o
  -2  10  17       38.53       15.69     16.67 o
  -1  10  17     1784.97     1729.92     86.43 o
   0  10  17        1.88       39.51     28.40 o
   1  10  17      349.48      327.21     44.45 o
   2  10  17      241.33      235.84     40.75 o
   3  10  17     1501.58     1523.71     86.43 o
   4  10  17        1.35      -29.63     29.63 o
   5  10  17     1158.71     1228.60     82.73 o
   6  10  17      127.26       20.99     41.98 o
   7  10  17      607.38      630.97     65.44 o
  -7  11  17        6.72        1.23     28.40 o
  -6  11  17      910.48      977.94     64.21 o
  -5  11  17       79.35       81.49     32.10 o
  -4  11  17     1813.59     1911.43     91.37 o
  -3  11  17      214.33      183.98     37.04 o
  -2  11  17        2.54        0.00     25.93 o
  -1  11  17       67.12       35.81     29.63 o
   0  11  17      776.58      705.06     56.80 o
   1  11  17       19.59       25.93     32.10 o
   2  11  17     2099.03     2028.73     98.78 o
   3  11  17       11.94       27.16     35.81 o
   4  11  17        5.77      -28.40     28.40 o
   5  11  17       91.71       54.33     38.28 o
   6  11  17     1642.84     1510.13     92.61 o
  -6  12  17       12.26       28.40     29.63 o
  -5  12  17     1643.41     1643.48     86.43 o
  -4  12  17      119.02      164.22     33.34 o
  -3  12  17     1805.43     1847.22     91.37 o
  -2  12  17       93.25       93.84     33.34 o
  -1  12  17      237.38      164.22     37.04 o
   0  12  17      881.40      693.94     56.80 o
   1  12  17      769.18      776.67     62.97 o
   2  12  17      243.87      167.93     38.28 o
   3  12  17      533.94      454.40     50.63 o
   4  12  17      156.47      104.96     40.75 o
   5  12  17      420.66      406.24     50.63 o
  -5  13  17      296.95      333.39     43.22 o
  -4  13  17      780.94      807.54     62.97 o
  -3  13  17       50.18       32.10     29.63 o
  -2  13  17       22.23       27.16     28.40 o
  -1  13  17      264.16      240.78     41.98 o
   0  13  17       28.27       -8.64     29.63 o
   1  13  17      157.31      181.51     37.04 o
   2  13  17     2097.21     2070.71     98.78 o
   3  13  17      135.86      162.99     40.75 o
   4  13  17      151.15       71.62     39.51 o
  -3  14  17      129.95       87.67     35.81 o
  -2  14  17      834.11      865.58     65.44 o
  -1  14  17        5.08      -22.23     28.40 o
   0  14  17      243.97      198.80     38.28 o
   1  14  17     1672.57     1797.83     93.84 o
   2  14  17      155.19      180.28     38.28 o
 -10   0  18     1039.94     1147.10     51.86 o
  -8   0  18      308.58      260.54     23.46 o
  -6   0  18      647.05      649.00     26.40 o
  -4   0  18     1399.52     1238.45     30.64 o
  -2   0  18      280.44      335.24     13.92 o
   0   0  18     5058.55     4677.20     90.92 o
   2   0  18     1680.41     1730.10     37.61 o
   4   0  18      717.17      696.36     51.50 o
   6   0  18       91.94       61.74     25.93 o
   8   0  18       59.60       54.33     28.40 o
  10   0  18     1316.10     1287.87     75.32 o
 -11   1  18      825.10      911.26     33.14 o
 -10   1  18      110.44       88.92     13.97 o
  -9   1  18     1474.70     1532.75     42.60 o
  -8   1  18       69.98       69.18     10.78 o
  -7   1  18      116.59      115.78     12.45 o
  -6   1  18      349.23      317.82     17.68 o
  -5   1  18     3411.44     3344.74     44.45 o
  -4   1  18      610.07      654.69     15.61 o
  -3   1  18     1726.78     1769.69     24.55 o
  -2   1  18      366.25      362.42     12.42 o
  -1   1  18     3117.22     3094.11     40.49 o
   0   1  18      675.74      657.89     18.67 o
   1   1  18     1377.51     1448.75     28.99 o
   2   1  18      801.77      810.40     18.53 o
   3   1  18     1027.16     1034.05     20.25 o
   4   1  18        3.23       -2.26      6.96 o
   5   1  18     1304.55     1295.18     26.96 o
   6   1  18      558.05      569.16     21.13 o
   7   1  18     1988.10     1885.04     61.99 o
   8   1  18      134.28      111.80     25.93 o
   9   1  18      177.17      211.80     40.13 o
  10   1  18        4.17       30.45     20.39 o
 -11   2  18       48.48       39.35     13.34 o
 -10   2  18      391.08      429.71     22.65 o
  -9   2  18      198.14      198.11     15.99 o
  -8   2  18      109.37       81.82     11.76 o
  -7   2  18        5.08       23.86      7.50 o
  -6   2  18     1915.60     1953.24     35.47 o
  -5   2  18      100.90       80.14      7.76 o
  -4   2  18     1886.17     1868.11     27.03 o
  -3   2  18      866.17      883.95     17.18 o
  -2   2  18      635.22      607.87     14.34 o
  -1   2  18        5.09        2.92      7.18 o
   0   2  18     1840.68     1794.48     26.42 o
   1   2  18       10.35       20.46      5.37 o
   2   2  18      851.66      851.86     14.91 o
   3   2  18      637.83      627.64     15.05 o
   4   2  18      655.60      698.49     17.71 o
   5   2  18      206.61      180.26     13.57 o
   6   2  18     2433.77     2358.14     46.63 o
   7   2  18      106.00      102.20     12.96 o
   8   2  18      327.25      378.01     22.15 o
   9   2  18      144.05      144.12     17.84 o
  10   2  18      244.93      313.12     30.91 o
 -11   3  18      895.98      935.85     48.16 o
 -10   3  18      112.40      139.02     14.82 o
  -9   3  18      103.33      132.97     14.23 o
  -8   3  18      195.30      200.47     14.54 o
  -7   3  18      146.92      169.87     19.96 o
  -6   3  18      532.35      542.05     16.77 o
  -5   3  18      600.99      591.75     15.59 o
  -4   3  18        9.14        8.54      6.93 o
  -3   3  18      242.14      252.24     10.46 o
  -2   3  18        9.30        1.29      3.86 o
  -1   3  18     1681.95     1566.41     28.04 o
   0   3  18       17.86       16.44      6.17 o
   1   3  18      601.81      528.97     15.78 o
   2   3  18      168.96      155.79      9.86 o
   3   3  18      271.31      247.90     10.42 o
   4   3  18       12.55        7.02      7.90 o
   5   3  18      918.48      962.06     26.97 o
   6   3  18       68.90       88.39     16.47 o
   7   3  18      777.38      826.62     30.55 o
   8   3  18      146.04      150.16     17.64 o
   9   3  18      348.76      406.34     43.92 o
  10   3  18        1.37       24.45     17.23 o
 -11   4  18       38.26       56.00     13.01 o
 -10   4  18      820.29      859.40     29.07 o
  -9   4  18      122.35      131.12     12.75 o
  -8   4  18      270.16      217.41     15.69 o
  -7   4  18       27.49       26.86      7.65 o
  -6   4  18      325.17      281.60     12.28 o
  -5   4  18      666.90      651.07     15.19 o
  -4   4  18     6999.42     7061.27    113.20 o
  -3   4  18      731.22      716.61     20.66 o
  -2   4  18        0.70        5.10      6.84 o
  -1   4  18       37.06       35.80      6.64 o
   0   4  18     4925.61     4967.95     71.82 o
   1   4  18       23.50       16.32      5.83 o
   2   4  18      631.66      694.45     17.84 o
   3   4  18      654.98      602.88     18.26 o
   4   4  18     1092.63     1079.75     26.89 o
   5   4  18      181.57      169.37     56.18 o
   6   4  18     2798.57     2691.49     71.80 o
   7   4  18        2.92        2.84     17.00 o
   8   4  18      377.75      363.83     27.41 o
   9   4  18        3.82       31.02     20.37 o
  10   4  18       14.06       17.29     23.46 o
 -10   5  18       37.72       44.08     19.76 o
  -9   5  18      656.81      715.67     21.36 o
  -8   5  18       57.02       57.10      9.68 o
  -7   5  18      521.66      500.95     26.11 o
  -6   5  18      615.10      657.19     21.71 o
  -5   5  18     4258.18     4355.89    144.85 o
  -4   5  18      251.52      268.33     15.02 o
  -3   5  18     1200.86     1134.88     29.05 o
  -2   5  18     1597.13     1482.24     37.59 o
  -1   5  18      246.09      273.71     11.20 o
   0   5  18       62.17       67.90      8.29 o
   1   5  18     5103.71     5111.21     69.22 o
   2   5  18        0.07       -3.29      6.23 o
   3   5  18      132.96      138.35     18.90 o
   4   5  18        8.03      -20.99     29.63 o
   5   5  18     2330.60     2212.32     62.50 o
   6   5  18      267.50      200.00     21.29 o
   7   5  18     1513.81     1561.34     52.96 o
   8   5  18       13.14        3.82     29.02 o
   9   5  18        0.34        1.45     18.11 o
 -10   6  18     1848.18     2002.80     79.03 o
  -9   6  18       88.82       67.27     16.32 o
  -8   6  18        3.55       -5.93     12.33 o
  -7   6  18      104.93      110.35     16.05 o
  -6   6  18      810.23      802.47     48.77 o
  -5   6  18       70.45       77.73     14.82 o
  -4   6  18     4132.07     4169.12     86.00 o
  -3   6  18     1558.55     1572.85     35.65 o
  -2   6  18      580.55      497.74     19.13 o
  -1   6  18       32.51       45.63      8.16 o
   0   6  18     3964.57     3870.68     65.20 o
   1   6  18       14.94        1.68      6.44 o
   2   6  18     1839.41     1811.52     37.46 o
   3   6  18      150.89      168.69     13.78 o
   4   6  18      555.22      476.62     53.10 o
   5   6  18     1472.98     1181.68     76.56 o
   6   6  18     1067.30     1102.11     43.83 o
   7   6  18       28.29       13.58     29.63 o
   8   6  18      100.71       92.00     24.08 o
   9   6  18      238.18      317.16     61.12 o
 -10   7  18       29.85       51.86     28.40 o
  -9   7  18      311.38      351.91     39.51 o
  -8   7  18       28.83        6.17     24.70 o
  -7   7  18       10.47        2.47     22.23 o
  -6   7  18        2.11       11.11     23.46 o
  -5   7  18     1260.38     1271.02     44.43 o
  -4   7  18      306.31      345.54     27.78 o
  -3   7  18        6.06       -6.11     16.87 o
  -2   7  18      108.77       88.72     11.82 o
  -1   7  18      212.16      229.59     18.69 o
   0   7  18      113.12      122.71      9.84 o
   1   7  18     1088.41     1052.44     28.85 o
   2   7  18       47.21       54.94      9.02 o
   3   7  18      991.13     1014.90     29.28 o
   4   7  18       99.42      124.71     41.98 o
   5   7  18      734.30      650.73     58.03 o
   6   7  18       75.35       23.46     39.51 o
   7   7  18      932.60     1059.43     76.56 o
   8   7  18       18.75      -25.31     25.31 o
   9   7  18       44.59       51.86     25.93 o
  -9   8  18        0.07      -20.99     24.70 o
  -8   8  18       78.86       59.27     27.16 o
  -7   8  18      226.77      202.50     32.10 o
  -6   8  18      776.94      834.71     54.33 o
  -5   8  18        9.11        1.23     23.46 o
  -4   8  18      994.80      960.65     59.27 o
  -3   8  18      474.93      451.59     26.40 o
  -2   8  18      154.58      124.53     24.11 o
  -1   8  18      102.26       97.55     11.29 o
   0   8  18     1151.15     1253.98     30.12 o
   1   8  18       19.61       24.44      7.98 o
   2   8  18     1023.55     1058.30     29.25 o
   3   8  18      111.48       81.84     10.05 o
   4   8  18       21.66       13.58     37.04 o
   5   8  18        3.26       -2.47     38.28 o
   6   8  18     2444.49     2358.42    112.36 o
   7   8  18      109.38       93.84     43.22 o
   8   8  18      344.93      284.00     56.80 o
  -9   9  18     1230.45     1349.61     76.56 o
  -8   9  18      160.55      167.93     35.81 o
  -7   9  18      177.17      216.09     34.57 o
  -6   9  18       48.76       37.04     27.16 o
  -5   9  18     3347.55     3268.44    125.95 o
  -4   9  18      212.71      196.33     35.81 o
  -3   9  18     1339.48     1247.12     69.15 o
  -2   9  18      378.95      346.83     28.40 o
  -1   9  18     1969.70     1805.70     50.90 o
   0   9  18        6.94       -4.51      8.32 o
   1   9  18     1892.42     1954.07     75.94 o
   2   9  18       47.08       49.77     11.73 o
   3   9  18      352.61      434.64     53.10 o
   4   9  18      258.08      251.89     48.16 o
   5   9  18     1213.00     1224.89     83.96 o
   6   9  18       13.06      -35.81     35.81 o
   7   9  18      985.62      980.41     81.49 o
  -8  10  18      690.86      728.52     56.80 o
  -7  10  18       20.85       -7.41     27.16 o
  -6  10  18     1284.97     1397.76     76.56 o
  -5  10  18       50.02       48.16     27.16 o
  -4  10  18     2815.47     2725.14    112.36 o
  -3  10  18       30.34       24.70     27.16 o
  -2  10  18        8.94        0.00     25.93 o
  -1  10  18      111.75       70.38     32.10 o
   0  10  18      745.88      718.64     58.03 o
   1  10  18      288.81      285.23     44.45 o
   2  10  18      779.04      749.51     61.74 o
   3  10  18      314.52      324.75     46.92 o
   4  10  18      216.99      218.55     46.92 o
   5  10  18        8.94      -37.04     37.04 o
   6  10  18      799.58      707.52     67.91 o
   7  10  18       50.32      -34.57     43.22 o
  -7  11  18       14.45      -27.16     27.16 o
  -6  11  18        8.11        9.88     25.93 o
  -5  11  18     1386.08     1399.00     76.56 o
  -4  11  18        3.76       17.29     25.93 o
  -3  11  18      453.55      500.08     46.92 o
  -2  11  18        1.83      -22.23     28.40 o
  -1  11  18      512.41      533.42     51.86 o
   0  11  18       22.22       30.87     28.40 o
   1  11  18      335.64      287.70     45.69 o
   2  11  18       60.06       67.91     34.57 o
   3  11  18      178.22      109.89     37.04 o
   4  11  18        0.38      -34.57     34.57 o
   5  11  18     1409.87     1459.50     91.37 o
   6  11  18      124.46       72.85     45.69 o
  -6  12  18      692.10      648.26     55.56 o
  -5  12  18        0.89       -2.47     27.16 o
  -4  12  18     2451.82     2390.52    108.66 o
  -3  12  18       52.23        0.00     27.16 o
  -2  12  18      269.03      251.89     39.51 o
  -1  12  18      693.79      569.23     53.10 o
   0  12  18     2167.82     2069.48     98.78 o
   1  12  18      120.32      153.11     37.04 o
   2  12  18     1647.38     1565.69     86.43 o
   3  12  18       25.94        6.17     33.34 o
   4  12  18      222.17      221.02     44.45 o
   5  12  18       41.59      -37.04     37.04 o
  -4  13  18      215.45      212.38     38.28 o
  -3  13  18      487.05      577.87     53.10 o
  -2  13  18      111.81      111.13     37.04 o
  -1  13  18       29.96       44.45     30.87 o
   0  13  18       69.26       59.27     34.57 o
   1  13  18     1509.18     1496.54     83.96 o
   2  13  18      225.78      172.87     39.51 o
   3  13  18      747.45      684.06     61.74 o
  -2  14  18       24.67       12.35     29.63 o
  -1  14  18       29.95       35.81     32.10 o
   0  14  18      459.37      519.84     54.33 o
   1  14  18      128.94      113.60     39.51 o
 -11   0  19      746.33      859.40     46.92 o
  -9   0  19       22.33       29.63     16.05 o
  -7   0  19      290.79      296.54     27.17 o
  -5   0  19     4433.02     4518.58     81.62 o
  -3   0  19     1237.77     1138.77     30.54 o
  -1   0  19     1041.21     1031.49     36.54 o
   1   0  19     3711.20     3535.12     73.56 o
   3   0  19        0.52        3.52     10.31 o
   5   0  19     1746.17     1690.63     53.80 o
   7   0  19      281.84      272.88     37.04 o
   9   0  19      448.38      619.86     55.56 o
 -11   1  19      124.12      131.99     16.59 o
 -10   1  19      382.47      418.99     25.31 o
  -9   1  19      135.93      152.63     15.26 o
  -8   1  19       85.80      101.35     20.37 o
  -7   1  19      159.07      178.43     12.54 o
  -6   1  19     1572.99     1540.92     28.06 o
  -5   1  19      346.88      293.82     11.71 o
  -4   1  19       35.07       34.34      6.86 o
  -3   1  19     1062.62     1036.98     17.57 o
  -2   1  19     2248.47     2190.59     30.38 o
  -1   1  19       17.47       24.26      5.81 o
   0   1  19     1497.82     1368.45     22.85 o
   1   1  19      207.33      208.71      9.44 o
   2   1  19     2129.70     2188.87     32.70 o
   3   1  19      474.91      467.00     14.20 o
   4   1  19       14.42       13.36      8.43 o
   5   1  19      139.91      118.57     12.34 o
   6   1  19     2321.40     2374.51     72.03 o
   7   1  19      190.01      160.74     23.13 o
   8   1  19        3.37       28.43     19.63 o
   9   1  19       16.71       27.53     20.90 o
 -11   2  19      172.28      209.34     18.64 o
 -10   2  19       15.14        0.09     11.25 o
  -9   2  19      242.40      234.42     16.88 o
  -8   2  19      407.78      408.36     20.74 o
  -7   2  19      545.78      514.60     21.27 o
  -6   2  19      191.88      227.12     11.76 o
  -5   2  19     1203.24     1216.89     23.88 o
  -4   2  19      175.21      176.60     11.88 o
  -3   2  19      447.92      444.48     13.37 o
  -2   2  19       22.68       20.49      5.59 o
  -1   2  19     3299.48     3164.40     44.22 o
   0   2  19       31.44       29.90      5.50 o
   1   2  19     4780.97     4551.86     55.75 o
   2   2  19     1378.18     1343.55     21.90 o
   3   2  19      594.32      578.71     12.70 o
   4   2  19      882.63      815.33     17.11 o
   5   2  19     5545.92     5407.86     87.43 o
   6   2  19       14.55        2.05     10.02 o
   7   2  19      648.23      672.03     27.85 o
   8   2  19       12.56       29.31     22.20 o
   9   2  19        1.18       16.13     19.85 o
 -10   3  19      862.03      948.25     31.99 o
  -9   3  19       79.83       76.70     12.46 o
  -8   3  19       63.23       52.34     10.68 o
  -7   3  19      135.10      120.89     10.87 o
  -6   3  19     4667.24     4647.36    146.32 o
  -5   3  19     2560.85     2555.79     51.72 o
  -4   3  19     4918.84     4940.30     67.85 o
  -3   3  19      114.62       98.92      7.36 o
  -2   3  19       76.34       74.98      9.77 o
  -1   3  19        0.14        3.51      9.44 o
   0   3  19      930.63      948.56     27.89 o
   1   3  19       39.74       48.15      8.18 o
   2   3  19      270.87      274.32     12.54 o
   3   3  19      430.92      436.39     14.68 o
   4   3  19     2786.11     2830.98     52.23 o
   5   3  19       42.86       20.17     21.74 o
   6   3  19     1586.45     1656.77     72.11 o
   7   3  19        1.79        2.04     13.01 o
   8   3  19      224.94      251.45     20.81 o
   9   3  19      343.27      391.19     23.99 o
 -10   4  19        7.37        1.73     10.27 o
  -9   4  19      602.54      583.17     27.17 o
  -8   4  19       79.49       38.33     11.65 o
  -7   4  19      422.58      424.34     15.62 o
  -6   4  19        6.16        7.79      6.24 o
  -5   4  19     1450.46     1413.15     34.58 o
  -4   4  19      102.98      125.84     16.48 o
  -3   4  19      197.14      237.89     14.49 o
  -2   4  19      403.21      407.82     15.68 o
  -1   4  19     1523.87     1551.16     26.02 o
   0   4  19      206.19      214.13     15.74 o
   1   4  19      182.84      190.68     10.87 o
   2   4  19      989.77      902.34     27.56 o
   3   4  19      278.77      242.23     14.41 o
   4   4  19       29.78       24.38     13.22 o
   5   4  19      900.15      883.06     31.10 o
   6   4  19       55.12       39.29     13.65 o
   7   4  19       41.28       16.11     17.43 o
   8   4  19       46.81       45.87     18.41 o
   9   4  19       50.76       23.70     18.68 o
 -10   5  19      637.14      614.01     47.54 o
  -9   5  19       10.11        2.47      7.73 o
  -8   5  19       43.30       42.69     14.82 o
  -7   5  19       40.84       13.34     12.75 o
  -6   5  19     1373.75     1474.33     45.66 o
  -5   5  19        1.76        5.12     17.50 o
  -4   5  19     1957.85     1950.69     48.85 o
  -3   5  19       51.99       51.63     10.63 o
  -2   5  19     2315.16     2194.27     39.52 o
  -1   5  19       38.44       36.54      8.96 o
   0   5  19     3015.17     3014.95     49.59 o
   1   5  19      138.01      147.41     11.45 o
   2   5  19     1345.09     1212.52     34.93 o
   3   5  19     1113.22      986.92     43.00 o
   4   5  19     2217.52     2149.74    103.72 o
   5   5  19      193.54      215.43     21.88 o
   6   5  19     2528.34     2688.97     73.54 o
   7   5  19       14.61       10.70     49.39 o
   8   5  19      147.40      145.07     23.35 o
   9   5  19        6.05       12.30     21.61 o
 -10   6  19       63.01       80.26     24.70 o
  -9   6  19       22.22       29.27     15.71 o
  -8   6  19      249.47      234.18     20.74 o
  -7   6  19      794.44      856.94     57.42 o
  -6   6  19      108.46       97.75     16.05 o
  -5   6  19     2191.59     2069.94     60.56 o
  -4   6  19        9.60       11.67     12.86 o
  -3   6  19     1570.00     1648.76     52.04 o
  -2   6  19      688.16      648.65     24.11 o
  -1   6  19     1712.66     1731.34     49.90 o
   0   6  19       68.85       68.14      9.73 o
   1   6  19     1551.57     1612.70     31.11 o
   2   6  19      176.88      159.05     19.72 o
   3   6  19      792.11      782.85     64.21 o
   4   6  19       17.60        7.41     35.81 o
   5   6  19      906.19      956.95     71.62 o
   6   6  19       26.65       37.04     39.51 o
   7   6  19      969.19      892.05     41.36 o
   8   6  19       16.57      -18.41     18.41 o
   9   6  19       33.12       22.23     24.70 o
  -9   7  19       81.86       51.86     28.40 o
  -8   7  19        0.17      -23.46     23.46 o
  -7   7  19       30.06       19.76     24.70 o
  -6   7  19      567.43      523.54     44.45 o
  -5   7  19       28.38       46.92     14.58 o
  -4   7  19      201.76      176.90     18.27 o
  -3   7  19       97.63      103.12     35.19 o
  -2   7  19      289.60      301.82     22.60 o
  -1   7  19       98.16       98.23     10.77 o
   0   7  19      611.55      640.54     19.91 o
   1   7  19       73.21       60.36      9.18 o
   2   7  19     1903.03     1869.10    113.60 o
   3   7  19      688.74      649.49     56.80 o
   4   7  19        6.99      -33.34     33.34 o
   5   7  19        0.76      -33.34     33.34 o
   6   7  19      279.17      311.16     53.10 o
   7   7  19        0.28      -17.29     37.04 o
   8   7  19        2.31      -11.11     40.75 o
  -9   8  19      233.19      206.21     34.57 o
  -8   8  19      105.78      132.12     33.34 o
  -7   8  19      104.30      109.89     30.87 o
  -6   8  19       10.11        0.00     24.70 o
  -5   8  19     2382.44     2481.89    104.96 o
  -4   8  19       11.08        2.47     27.16 o
  -3   8  19       58.46       28.40     29.63 o
  -2   8  19      259.14      236.97     21.68 o
  -1   8  19     2417.59     2360.07     68.20 o
   0   8  19        1.66        6.97      7.79 o
   1   8  19     1711.22     1765.93     41.97 o
   2   8  19        0.10      -14.82     32.10 o
   3   8  19       38.70        0.00     34.57 o
   4   8  19     1563.02     1406.41     85.20 o
   5   8  19     2627.92     2778.24    123.48 o
   6   8  19      517.70      555.65     62.97 o
   7   8  19      807.13      811.25     70.38 o
  -8   9  19      141.22      208.68     37.04 o
  -7   9  19        1.35      -12.35     24.70 o
  -6   9  19     1281.26     1331.08     74.09 o
  -5   9  19       23.68        7.41     27.16 o
  -4   9  19     1397.74     1336.02     72.85 o
  -3   9  19       65.67       56.80     30.87 o
  -2   9  19      797.41      676.66     54.33 o
  -1   9  19       59.73       75.32     30.87 o
   0   9  19     2109.67     2122.57     98.78 o
   1   9  19        8.11       50.63     33.34 o
   2   9  19       64.73       53.10     35.81 o
   3   9  19        1.23      -33.34     37.04 o
   4   9  19      670.09      653.19     61.74 o
   5   9  19        0.10       18.52     41.98 o
   6   9  19     2136.24     2153.44    113.60 o
   7   9  19       25.94       58.03     43.22 o
  -7  10  19      404.18      449.46     46.92 o
  -6  10  19       12.64        9.88     27.16 o
  -5  10  19     1895.11     1906.49     92.61 o
  -4  10  19       22.39       45.69     28.40 o
  -3  10  19      133.51      153.11     37.04 o
  -2  10  19        5.80       -2.47     27.16 o
  -1  10  19     1008.27     1098.95     71.62 o
   0  10  19       58.49       61.74     35.81 o
   1  10  19     1968.13     2081.83    100.02 o
   2  10  19       82.76       59.27     35.81 o
   3  10  19      329.90      300.05     48.16 o
   4  10  19      273.79      211.15     49.39 o
   5  10  19      896.28     1001.40     81.49 o
   6  10  19       61.53       67.91     46.92 o
  -6  11  19      890.09      886.57     65.44 o
  -5  11  19       88.76      128.42     35.81 o
  -4  11  19     2313.02     2333.72    106.19 o
  -3  11  19       13.24        2.47     29.63 o
  -2  11  19       47.41       23.46     28.40 o
  -1  11  19        4.72      -19.76     25.93 o
   0  11  19     1386.37     1561.99     85.20 o
   1  11  19       10.82      -28.40     28.40 o
   2  11  19      350.49      343.27     46.92 o
   3  11  19      610.28      642.08     61.74 o
   4  11  19      153.94      174.10     43.22 o
   5  11  19       23.41       41.98     43.22 o
  -5  12  19     1009.13     1049.56     71.62 o
  -4  12  19        3.49        0.00     28.40 o
  -3  12  19      256.28      206.21     40.75 o
  -2  12  19       41.96       13.58     29.63 o
  -1  12  19      504.83      464.27     49.39 o
   0  12  19      319.71      265.48     43.22 o
   1  12  19      721.33      763.09     62.97 o
   2  12  19       34.70       65.44     35.81 o
   3  12  19       21.68      -13.58     37.04 o
   4  12  19      239.53      291.41     51.86 o
  -3  13  19       46.02        9.88     30.87 o
  -2  13  19      859.74      781.61     62.97 o
  -1  13  19      617.17      640.85     56.80 o
   0  13  19     2077.44     2091.70    102.49 o
   1  13  19       76.40       65.44     34.57 o
   2  13  19      525.90      498.85     54.33 o
 -10   0  20       97.23       85.20     19.76 o
  -8   0  20      255.27      228.43     23.46 o
  -6   0  20     2242.54     2332.00     59.32 o
  -4   0  20        4.30       -2.34      8.48 o
  -2   0  20     1181.84     1193.96     27.21 o
   0   0  20      275.38      280.72     18.47 o
   2   0  20      160.98      168.80     20.75 o
   4   0  20     1509.27     1539.44     60.50 o
   6   0  20      390.26      384.01     41.98 o
   8   0  20       41.63        8.64     29.63 o
 -10   1  20       90.24       79.68     14.39 o
  -9   1  20       66.94       51.39     12.22 o
  -8   1  20       24.82       11.73      9.60 o
  -7   1  20     1584.40     1705.87     43.63 o
  -6   1  20        1.37        4.21      7.11 o
  -5   1  20     3356.79     3282.24     60.93 o
  -4   1  20     1086.67     1078.29     21.06 o
  -3   1  20     1292.96     1233.23     27.71 o
  -2   1  20       22.08       25.40      5.96 o
  -1   1  20      561.66      544.77     13.93 o
   0   1  20      124.43      102.88      8.81 o
   1   1  20     4833.60     4544.65     56.84 o
   2   1  20        8.59       21.52      7.23 o
   3   1  20      177.73      170.92     12.10 o
   4   1  20      306.36      313.44     16.83 o
   5   1  20     1732.80     1708.63     59.20 o
   6   1  20       65.91       76.25     21.06 o
   7   1  20       12.02       27.80     18.64 o
   8   1  20        0.01       25.28     21.27 o
   9   1  20      465.65      507.37     37.51 o
 -10   2  20      413.43      466.90     25.31 o
  -9   2  20        0.06       10.67     10.89 o
  -8   2  20       11.23        3.01     12.35 o
  -7   2  20       21.39       10.58      8.89 o
  -6   2  20     2568.78     2527.89     48.78 o
  -5   2  20      112.53      104.08     19.71 o
  -4   2  20      454.34      469.75     14.42 o
  -3   2  20       15.34       17.55      8.41 o
  -2   2  20     2267.89     2209.72     34.18 o
  -1   2  20       82.34       88.82      9.15 o
   0   2  20     3369.05     3396.47     44.17 o
   1   2  20     2703.41     2455.16     34.25 o
   2   2  20      762.38      768.45     16.12 o
   3   2  20       26.43       19.45      5.65 o
   4   2  20     3582.45     3584.21     63.29 o
   5   2  20       59.88       36.75     11.49 o
   6   2  20     1188.76     1203.84     37.04 o
   7   2  20       12.08       14.60     14.21 o
   8   2  20       22.86       58.99     21.06 o
   9   2  20      111.03      162.80     27.57 o
 -10   3  20        0.34       -2.04     10.95 o
  -9   3  20       19.85       13.93     10.68 o
  -8   3  20      294.67      297.45     17.50 o
  -7   3  20      833.57      799.18     23.08 o
  -6   3  20       48.41       45.40      8.51 o
  -5   3  20     1624.53     1646.84     31.86 o
  -4   3  20       44.83       46.04     14.26 o
  -3   3  20      171.28      170.07     16.39 o
  -2   3  20      332.81      315.02     15.59 o
  -1   3  20     2405.50     2442.81     43.83 o
   0   3  20      433.79      421.36     17.07 o
   1   3  20      600.55      650.91     18.56 o
   2   3  20       59.33       43.70      9.72 o
   3   3  20     1397.35     1318.79     39.69 o
   4   3  20        9.72       -2.32     11.00 o
   5   3  20     4502.81     4544.50    119.74 o
   6   3  20       80.98       83.37     16.15 o
   7   3  20      841.75      871.17     32.79 o
   8   3  20      118.26      122.90     17.85 o
   9   3  20      189.22      235.41     21.91 o
 -10   4  20      126.36      189.06     15.30 o
  -9   4  20       42.51       53.77     10.47 o
  -8   4  20      106.78      109.69     11.59 o
  -7   4  20       24.24        7.90      6.93 o
  -6   4  20     4426.41     4475.97     75.50 o
  -5   4  20      351.05      374.74     20.17 o
  -4   4  20      140.49      148.28     22.15 o
  -3   4  20       56.23       48.83     18.97 o
  -2   4  20     2230.04     2210.52     83.05 o
  -1   4  20      323.11      362.45     18.19 o
   0   4  20     1587.94     1492.22     31.27 o
   1   4  20       92.67       81.14     11.30 o
   2   4  20      591.37      541.84     26.29 o
   3   4  20      137.97      173.08     50.01 o
   4   4  20     4433.63     4400.92    111.60 o
   5   4  20       19.28        2.66     12.75 o
   6   4  20     1729.69     1661.21     71.12 o
   7   4  20       74.35       84.16     16.75 o
   8   4  20        9.96        7.20     15.05 o
   9   4  20      214.25      264.83     22.72 o
 -10   5  20      129.61      153.11     27.16 o
  -9   5  20      112.81      104.96     23.46 o
  -8   5  20      681.72      747.08     33.20 o
  -7   5  20     1057.47     1045.53     38.49 o
  -6   5  20      158.94      148.06     17.78 o
  -5   5  20     2196.03     2253.46     93.84 o
  -4   5  20      366.68      360.55     40.75 o
  -3   5  20      290.37      288.94     39.51 o
  -2   5  20        7.54        1.82     18.27 o
  -1   5  20     1118.94     1127.16     34.40 o
   0   5  20      328.17      310.18     18.40 o
   1   5  20      329.18      368.92     21.25 o
   2   5  20       55.83       51.45     12.89 o
   3   5  20      146.50      123.34     20.55 o
   4   5  20       20.07       31.08     19.41 o
   5   5  20      636.94      656.97     37.97 o
   6   5  20      270.88      277.93     36.43 o
   7   5  20      118.41      123.62     26.55 o
   8   5  20       10.41      -12.65     19.22 o
  -9   6  20      133.43      136.73     19.28 o
  -8   6  20      311.34      323.02     24.03 o
  -7   6  20       16.40       17.72     14.16 o
  -6   6  20     1028.88     1093.52     40.03 o
  -5   6  20     1880.31     1753.38     81.49 o
  -4   6  20      567.16      512.43     45.69 o
  -3   6  20     1001.95     1001.47     39.46 o
  -2   6  20      209.49      219.00     19.82 o
  -1   6  20      113.13      127.33     14.39 o
   0   6  20     1923.29     2212.00     67.50 o
   1   6  20        8.66       16.06     14.84 o
   2   6  20      223.44      260.23     19.37 o
   3   6  20      143.24      141.16     22.06 o
   4   6  20     1704.48     1816.35     98.78 o
   5   6  20        0.38       16.05     37.04 o
   6   6  20      323.76      353.14     51.86 o
   7   6  20        1.38      -18.54     18.54 o
   8   6  20       12.50      -13.17     19.88 o
  -9   7  20       10.43      -22.23     24.70 o
  -8   7  20      114.68       95.08     28.40 o
  -7   7  20      859.67      763.13     33.82 o
  -6   7  20     1440.26     1569.40     79.03 o
  -5   7  20     1454.49     1353.31     70.38 o
  -4   7  20        0.61        1.95     17.90 o
  -3   7  20      325.35      288.17     27.78 o
  -2   7  20       35.14       30.57     16.67 o
  -1   7  20     4056.56     4099.54    103.24 o
   0   7  20      439.63      437.60     22.16 o
   1   7  20     1548.84     1497.80     52.80 o
   2   7  20       33.31       31.30     27.78 o
   3   7  20      335.50      376.61     49.39 o
   4   7  20        2.26      -33.34     33.34 o
   5   7  20     1528.31     1734.86     96.31 o
   6   7  20        2.24       -8.64     41.98 o
   7   7  20      713.43      813.72     70.38 o
   8   7  20      173.71      122.24     51.86 o
  -8   8  20      137.85       90.14     29.63 o
  -7   8  20      334.40      388.95     43.22 o
  -6   8  20      200.92      233.37     37.04 o
  -5   8  20       22.16       45.69     27.16 o
  -4   8  20      989.16      895.21     61.74 o
  -3   8  20      195.65      114.83     34.57 o
  -2   8  20      428.97      461.80     48.16 o
  -1   8  20       61.39       35.09     19.76 o
   0   8  20     2098.15     2140.41     51.49 o
   1   8  20      579.84      601.78     31.33 o
   2   8  20      367.95      318.57     48.16 o
   3   8  20      415.32      342.03     49.39 o
   4   8  20      165.51      167.93     49.39 o
   5   8  20       91.79       69.15     44.45 o
   6   8  20      410.53      308.69     55.56 o
   7   8  20       61.17       35.81     48.16 o
  -8   9  20       56.33       61.74     30.87 o
  -7   9  20      173.35      181.51     37.04 o
  -6   9  20        0.02      -16.05     24.70 o
  -5   9  20     1604.64     1701.52     85.20 o
  -4   9  20       39.87       19.76     27.16 o
  -3   9  20        1.07      -13.58     28.40 o
  -2   9  20       30.47       51.86     29.63 o
  -1   9  20     1128.78     1296.51     79.03 o
   0   9  20        2.58      -23.46     32.10 o
   1   9  20      573.10      614.92     56.80 o
   2   9  20       28.17        8.64     34.57 o
   3   9  20      753.75      837.18     70.38 o
   4   9  20        2.63      -11.11     37.04 o
   5   9  20      791.43      802.60     69.15 o
   6   9  20       33.76        2.47     40.75 o
  -7  10  20       58.92       59.27     33.34 o
  -6  10  20      665.51      668.01     58.03 o
  -5  10  20       86.69      100.02     32.10 o
  -4  10  20      902.69      968.06     66.68 o
  -3  10  20      163.93      207.44     40.75 o
  -2  10  20      676.84      730.99     58.03 o
  -1  10  20       47.02       -6.17     32.10 o
   0  10  20      973.54      918.67     66.68 o
   1  10  20      130.78       96.31     39.51 o
   2  10  20        4.59      -12.35     33.34 o
   3  10  20        4.73      -32.10     32.10 o
   4  10  20      449.12      434.64     59.27 o
   5  10  20      218.17      243.25     54.33 o
   6  10  20      894.09      868.05     77.79 o
  -6  11  20      523.11      651.96     56.80 o
  -5  11  20     1847.09     1901.55     93.84 o
  -4  11  20       57.85       35.81     30.87 o
  -3  11  20       24.61       60.50     33.34 o
  -2  11  20        1.08      -12.35     28.40 o
  -1  11  20     1163.89     1192.79     76.56 o
   0  11  20        1.48      -28.40     28.40 o
   1  11  20      375.90      330.92     48.16 o
   2  11  20      108.87       51.86     35.81 o
   3  11  20       99.78        4.94     35.81 o
   4  11  20        0.10      -23.46     39.51 o
  -4  12  20     1387.09     1503.95     86.43 o
  -3  12  20      170.61      209.91     43.22 o
  -2  12  20       21.37       22.23     33.34 o
  -1  12  20       35.67       38.28     32.10 o
   0  12  20     1335.85     1343.43     81.49 o
   1  12  20      236.08      285.23     49.39 o
   2  12  20       14.55      -19.76     35.81 o
   3  12  20      418.61      412.41     54.33 o
  -2  13  20      180.83      197.56     40.75 o
  -1  13  20      923.32     1150.81     76.56 o
   0  13  20        2.32      -32.10     32.10 o
   1  13  20        9.23      -11.11     33.34 o
  -9   0  21        4.80       -1.23     14.82 o
  -7   0  21     2533.92     2442.38     80.26 o
  -5   0  21      445.90      505.15     21.10 o
  -3   0  21     6743.05     6592.18    114.44 o
  -1   0  21      228.75      209.31     12.24 o
   1   0  21     3578.11     3274.81     70.93 o
   3   0  21     1176.52     1149.20     65.44 o
   5   0  21     2777.16     2718.97    114.83 o
   7   0  21      352.69      317.34     43.22 o
   9   0  21      621.01      608.74     55.56 o
 -10   1  21      221.76      245.24     18.27 o
  -9   1  21        6.99        0.62     10.48 o
  -8   1  21      219.21      227.12     24.70 o
  -7   1  21       29.45       35.19     10.48 o
  -6   1  21     2456.06     2514.34     56.73 o
  -5   1  21      492.24      483.91     15.30 o
  -4   1  21       79.85       80.71      8.72 o
  -3   1  21     1125.91     1133.46     20.47 o
  -2   1  21     1534.79     1535.21     24.71 o
  -1   1  21        0.91       13.88      6.07 o
   0   1  21     2069.81     2047.89     30.90 o
   1   1  21      532.28      495.42     13.65 o
   2   1  21        6.06        1.36      9.89 o
   3   1  21      410.65      390.32     27.27 o
   4   1  21     1779.52     1799.37     48.44 o
   5   1  21        0.01        6.59     19.51 o
   6   1  21      312.23      358.90     30.41 o
   7   1  21      297.12      274.13     30.41 o
   8   1  21      205.00      271.19     30.41 o
   9   1  21      160.92      196.19     32.72 o
 -10   2  21       82.04       79.03     13.89 o
  -9   2  21        1.42       11.46     10.89 o
  -8   2  21        2.41       -1.72      9.79 o
  -7   2  21     2306.72     2428.81     82.73 o
  -6   2  21      633.38      657.77     20.93 o
  -5   2  21     2582.82     2533.86     48.66 o
  -4   2  21      352.01      362.75     13.06 o
  -3   2  21     3314.16     3375.71     43.20 o
  -2   2  21      706.75      731.58     17.43 o
  -1   2  21      432.07      478.51     13.65 o
   0   2  21       14.32       11.28      5.77 o
   1   2  21     2052.70     2120.10     32.85 o
   2   2  21     1083.53     1059.63     23.32 o
   3   2  21     1697.05     1626.59     37.36 o
   4   2  21       15.40      -11.19     11.76 o
   5   2  21     2704.51     2873.40     63.34 o
   6   2  21        3.50       -6.26     13.04 o
   7   2  21       82.56       78.94     54.33 o
   8   2  21      167.53      260.54     48.16 o
   9   2  21      337.10      394.51     34.89 o
 -10   3  21        2.23       -7.03     10.95 o
  -9   3  21       49.32       35.26     12.97 o
  -8   3  21      509.91      496.99     21.64 o
  -7   3  21       34.86       27.27      8.31 o
  -6   3  21     2744.52     2729.06     51.13 o
  -5   3  21      824.89      767.07     36.15 o
  -4   3  21      585.67      603.51     17.64 o
  -3   3  21        1.79        4.64     12.30 o
  -2   3  21     2538.31     2530.97     62.38 o
  -1   3  21      257.25      263.93     19.60 o
   0   3  21     2215.98     2186.89     46.38 o
   1   3  21        5.42        0.64     11.41 o
   2   3  21      114.54      122.78     14.29 o
   3   3  21      342.66      289.17     21.42 o
   4   3  21     2825.37     2816.39     61.68 o
   5   3  21        7.60       20.52     13.54 o
   6   3  21      540.53      538.51     26.07 o
   7   3  21        0.01       12.45     14.24 o
   8   3  21       23.21       35.14     16.45 o
  -9   4  21      130.71      130.42     12.53 o
  -8   4  21      150.33      168.93     12.71 o
  -7   4  21     1911.93     2008.75     39.97 o
  -6   4  21        0.23        3.77      5.55 o
  -5   4  21      938.64      946.96     37.04 o
  -4   4  21      285.31      320.43     60.50 o
  -3   4  21       57.27       93.57     20.02 o
  -2   4  21       83.39      120.56     23.03 o
  -1   4  21     1849.63     1916.72     62.94 o
   0   4  21      587.14      561.38     31.62 o
   1   4  21     2204.23     2267.77     55.90 o
   2   4  21       52.02       40.59     28.40 o
   3   4  21     1713.05     1617.36     58.19 o
   4   4  21      321.85      282.79     28.18 o
   5   4  21     1450.51     1432.19     41.22 o
   6   4  21      113.12      121.79     16.85 o
   7   4  21      196.90      240.09     31.30 o
   8   4  21       76.45      112.85     26.08 o
  -9   5  21       24.43       14.82     19.76 o
  -8   5  21      165.98      153.46     19.28 o
  -7   5  21      169.70      181.67     19.57 o
  -6   5  21     5370.95     5367.52    118.32 o
  -5   5  21       63.45       73.27     16.05 o
  -4   5  21      257.81      281.53     37.04 o
  -3   5  21       13.32       -4.94     27.16 o
  -2   5  21      286.79      296.35     40.75 o
  -1   5  21       88.61       58.97     21.06 o
   0   5  21     1817.18     1898.39     61.53 o
   1   5  21       54.16       70.01     14.76 o
   2   5  21       28.95       29.66     25.93 o
   3   5  21        0.01       -4.91     19.14 o
   4   5  21     2291.24     2181.10     70.32 o
   5   5  21        3.55       19.31     28.40 o
   6   5  21      451.64      430.48     50.82 o
   7   5  21       62.85       52.62     16.90 o
   8   5  21       42.92       39.04     26.37 o
  -9   6  21       44.54       55.56     20.99 o
  -8   6  21       27.62       19.65     15.07 o
  -7   6  21      398.31      415.38     29.63 o
  -6   6  21        4.52       17.56     13.25 o
  -5   6  21      265.18      266.71     35.81 o
  -4   6  21       26.27      -14.82     27.16 o
  -3   6  21       37.47        3.70     29.63 o
  -2   6  21      268.04      206.21     37.04 o
  -1   6  21     2127.64     2063.14     83.96 o
   0   6  21       23.80       37.20     19.41 o
   1   6  21      102.92      126.25     22.81 o
   2   6  21        3.02        1.71     26.55 o
   3   6  21      633.26      671.09     38.52 o
   4   6  21      114.14      109.02     36.43 o
   5   6  21     1073.95     1175.19     51.90 o
   6   6  21       71.76       33.34     43.22 o
   7   6  21       50.67       75.32     43.22 o
   8   6  21       63.39       62.97     27.16 o
  -8   7  21      270.58      256.91     23.14 o
  -7   7  21      452.97      499.13     29.66 o
  -6   7  21     1348.91     1352.08     71.62 o
  -5   7  21      132.94      166.69     32.10 o
  -4   7  21      186.56      174.10     33.34 o
  -3   7  21        9.93      -17.29     28.40 o
  -2   7  21     3511.94     3641.34    142.00 o
  -1   7  21       40.06       27.16     32.10 o
   0   7  21      662.23      705.65     97.55 o
   1   7  21        6.82       20.35     25.93 o
   2   7  21        2.66       27.46     18.11 o
   3   7  21      459.29      429.83     58.65 o
   4   7  21      856.15      947.07     74.09 o
   5   7  21       64.30       66.68     41.98 o
   6   7  21      336.38      308.69     56.80 o
   7   7  21       16.81      -20.99     45.69 o
  -8   8  21       21.52       45.69     30.87 o
  -7   8  21     1295.05     1332.32     75.32 o
  -6   8  21      262.85      238.31     38.28 o
  -5   8  21      460.73      465.51     45.69 o
  -4   8  21       11.41      -19.76     27.16 o
  -3   8  21      559.99      675.42     55.56 o
  -2   8  21      511.92      396.36     45.69 o
  -1   8  21     1891.80     1747.20     90.14 o
   0   8  21        0.98      -27.16     27.16 o
   1   8  21      225.84      232.93     24.66 o
   2   8  21        0.06        8.07     20.37 o
   3   8  21      189.35      116.07     41.98 o
   4   8  21      413.03      434.64     56.80 o
   5   8  21      558.58      623.56     66.68 o
   6   8  21       65.70       70.38     45.69 o
  -7   9  21      165.03      146.94     35.81 o
  -6   9  21       77.21       54.33     29.63 o
  -5   9  21      108.04      104.96     32.10 o
  -4   9  21      214.05      203.74     37.04 o
  -3   9  21        4.02       -4.94     29.63 o
  -2   9  21      743.53      832.24     65.44 o
  -1   9  21       16.02        9.88     32.10 o
   0   9  21     1220.89     1158.22     75.32 o
   1   9  21        2.27        8.37     24.08 o
   2   9  21        8.81       -2.47     35.81 o
   3   9  21        2.01       23.46     38.28 o
   4   9  21      429.26      458.10     61.74 o
   5   9  21      107.33       86.43     49.39 o
   6   9  21      794.78      753.21     75.32 o
  -6  10  21        8.12        6.17     30.87 o
  -5  10  21      824.84      892.74     64.21 o
  -4  10  21      470.54      497.61     51.86 o
  -3  10  21      113.93       64.21     34.57 o
  -2  10  21       37.88        6.17     30.87 o
  -1  10  21     1428.92     1582.98     86.43 o
   0  10  21       12.50       12.35     35.81 o
   1  10  21       47.70       51.86     37.04 o
   2  10  21      174.33      158.05     41.98 o
   3  10  21     1291.42     1373.07     87.67 o
   4  10  21       26.42      -11.11     43.22 o
   5  10  21      831.70      693.94     69.15 o
  -5  11  21        9.23      -24.70     28.40 o
  -4  11  21      466.64      408.71     48.16 o
  -3  11  21        1.68       -2.47     32.10 o
  -2  11  21     1160.36     1227.36     79.03 o
  -1  11  21        2.38       13.58     30.87 o
   0  11  21      699.69      834.71     70.38 o
   1  11  21        0.49      -34.57     34.57 o
   2  11  21      896.40      971.77     77.79 o
   3  11  21        4.08      -34.57     34.57 o
   4  11  21      390.11      297.58     55.56 o
  -3  12  21      165.90      166.69     41.98 o
  -2  12  21       22.37       27.16     32.10 o
  -1  12  21      955.85     1103.89     77.79 o
   0  12  21        0.14       14.82     35.81 o
   1  12  21      388.53      437.11     54.33 o
   2  12  21        9.21      -33.34     33.34 o
 -10   0  22        0.77        2.47     16.05 o
  -8   0  22      920.95      966.83     44.45 o
  -6   0  22      919.55      974.24     43.22 o
  -4   0  22      288.63      264.42     16.25 o
  -2   0  22       35.02       34.79     13.01 o
   0   0  22     2321.79     2567.92     47.35 o
   2   0  22       25.37       23.46     32.10 o
   4   0  22     1806.24     1708.93     87.67 o
   6   0  22      176.49      192.62     38.28 o
   8   0  22        7.33       50.63     35.81 o
  -9   1  22        3.30        0.20     10.89 o
  -8   1  22      245.27      254.11     17.29 o
  -7   1  22     2469.26     2604.72     59.77 o
  -6   1  22        3.36        4.69      8.60 o
  -5   1  22      207.69      201.22     12.82 o
  -4   1  22       11.92        9.66     11.09 o
  -3   1  22     2735.78     2829.00     40.94 o
  -2   1  22       20.11       16.96      6.23 o
  -1   1  22     1558.69     1570.50     26.35 o
   0   1  22       16.43       37.92      8.33 o
   1   1  22      820.72      744.54     27.29 o
   2   1  22       49.14       40.53     10.34 o
   3   1  22     1276.30     1294.56     42.60 o
   4   1  22       80.10       88.45     23.71 o
   5   1  22     1160.17     1225.61     52.30 o
   6   1  22       16.65       34.45     21.27 o
   7   1  22       35.75       43.41     22.50 o
   8   1  22        0.70       43.43     22.65 o
  -9   2  22        0.99       -7.85     10.68 o
  -8   2  22     1191.92     1279.47     54.95 o
  -7   2  22       83.58       79.47     11.57 o
  -6   2  22     2975.19     2935.99     55.03 o
  -5   2  22        0.50       -2.48     15.43 o
  -4   2  22     1390.33     1352.88     30.87 o
  -3   2  22       83.13       61.87      7.05 o
  -2   2  22     1176.55     1229.57     25.73 o
  -1   2  22       83.66       83.32      7.50 o
   0   2  22     3214.75     3207.30     49.78 o
   1   2  22       22.27       36.79      9.53 o
   2   2  22        4.15        4.41     16.13 o
   3   2  22      276.57      185.77     24.87 o
   4   2  22     3435.49     3383.46     83.86 o
   5   2  22      141.86      142.10     18.65 o
   6   2  22      456.95      442.28     36.43 o
   7   2  22       48.55       42.16     24.70 o
   8   2  22      289.22      313.96     31.99 o
  -9   3  22      136.85      127.58     13.92 o
  -8   3  22      378.64      398.57     19.57 o
  -7   3  22     2988.10     3001.67     65.05 o
  -6   3  22        5.93       -4.11     12.13 o
  -5   3  22     1187.66     1141.35     26.91 o
  -4   3  22     1211.35     1212.57     61.31 o
  -3   3  22      802.11      816.45     59.44 o
  -2   3  22       15.38      -11.62     21.27 o
  -1   3  22     1597.28     1647.19     58.02 o
   0   3  22        1.54       10.09     11.40 o
   1   3  22      239.71      224.82     17.35 o
   2   3  22        0.34      -16.57     23.70 o
   3   3  22     2807.60     2846.85     83.11 o
   4   3  22       68.15       84.34     36.43 o
   5   3  22      169.93      172.29     19.32 o
   6   3  22       89.98       88.78     37.52 o
   7   3  22       87.24      106.77     18.50 o
   8   3  22       40.64       39.78     24.97 o
  -9   4  22       10.14       -6.87      8.72 o
  -8   4  22      453.01      430.60     17.94 o
  -7   4  22      139.55      131.78     22.84 o
  -6   4  22     3873.82     3851.16     90.00 o
  -5   4  22       22.90       11.11     12.15 o
  -4   4  22      475.96      407.47     44.45 o
  -3   4  22       73.95       34.57     32.10 o
  -2   4  22     1722.25     1798.59     60.30 o
  -1   4  22       67.09       43.41     21.95 o
   0   4  22     1219.41     1191.19     50.96 o
   1   4  22      158.43      129.41     17.20 o
   2   4  22      636.10      662.43     56.18 o
   3   4  22      544.71      487.32     43.22 o
   4   4  22     2338.61     2424.77    162.37 o
   5   4  22       42.27       58.91     21.24 o
   6   4  22       14.98       16.00     15.70 o
   7   4  22        6.88       -2.83     16.09 o
   8   4  22      979.61      986.71     54.98 o
  -9   5  22       33.34       60.50     22.23 o
  -8   5  22       22.75       44.45     19.76 o
  -7   5  22      445.89      378.94     35.19 o
  -6   5  22      232.22      207.16     20.33 o
  -5   5  22      522.80      488.85     27.57 o
  -4   5  22        3.01      -22.23     27.16 o
  -3   5  22      361.40      333.39     41.98 o
  -2   5  22      150.61      117.30     34.57 o
  -1   5  22     2703.73     2734.78     79.71 o
   0   5  22        7.88      -19.76     19.76 o
   1   5  22      267.10      295.88     24.56 o
   2   5  22      106.89      124.77     68.53 o
   3   5  22     1572.61     1632.34     83.96 o
   4   5  22       31.08       12.74     18.88 o
   5   5  22     1340.32     1428.72     77.79 o
   6   5  22      168.42      190.68     48.16 o
   7   5  22      147.16      171.74     21.13 o
  -8   6  22      468.47      534.42     30.77 o
  -7   6  22       28.49       28.40     22.84 o
  -6   6  22     1106.11     1142.89     42.12 o
  -5   6  22      380.22      387.72     40.75 o
  -4   6  22      466.01      407.47     44.45 o
  -3   6  22        5.55      -18.52     27.16 o
  -2   6  22      527.91      551.94     54.33 o
  -1   6  22       24.02       25.93     33.34 o
   0   6  22      191.99      212.76     25.50 o
   1   6  22       72.90       43.92     39.51 o
   2   6  22      696.52      707.54     82.11 o
   3   6  22       58.59       31.23     19.51 o
   4   6  22     1521.10     1620.19     60.21 o
   5   6  22        0.25       17.00     20.17 o
   6   6  22       65.76       49.02     61.74 o
   7   6  22       11.19       45.37     24.46 o
  -8   7  22        0.08      -14.54     14.54 o
  -7   7  22     1135.36     1070.15     41.80 o
  -6   7  22       15.88        5.82     13.82 o
  -5   7  22      177.36      148.17     33.34 o
  -4   7  22        9.47       20.99     27.16 o
  -3   7  22      733.01      785.32     59.27 o
  -2   7  22        0.73       -7.41     29.63 o
  -1   7  22      902.08      828.53     65.44 o
   0   7  22      105.54      121.85     23.52 o
   1   7  22      206.64      188.13     24.44 o
   2   7  22        1.18       49.39     19.06 o
   3   7  22      409.34      458.38     34.02 o
   4   7  22       10.40       38.44     21.12 o
   5   7  22      392.69      435.18     34.26 o
   6   7  22       46.60       74.24     27.16 o
  -7   8  22      479.89      453.16     46.92 o
  -6   8  22       38.76       37.04     30.87 o
  -5   8  22       89.45       93.84     30.87 o
  -4   8  22       25.61      -28.40     28.40 o
  -3   8  22        0.82      -25.93     25.93 o
  -2   8  22     1319.18     1322.44     80.26 o
  -1   8  22       64.47       76.56     35.81 o
   0   8  22     1176.56     1244.65     79.03 o
   1   8  22        1.53       13.31     18.11 o
   2   8  22      221.31      223.96     26.71 o
   3   8  22      226.09      312.40     30.25 o
   4   8  22     1107.50     1230.93     52.51 o
   5   8  22       63.63       72.85     45.69 o
   6   8  22      195.37      251.89     54.33 o
  -6   9  22        0.07      -14.82     28.40 o
  -5   9  22      234.47      275.35     40.75 o
  -4   9  22       46.46       40.75     30.87 o
  -3   9  22      700.02      765.56     60.50 o
  -2   9  22       16.16      -11.11     29.63 o
  -1   9  22     3227.89     3110.39    130.89 o
   0   9  22       33.66       17.29     34.57 o
   1   9  22        0.27       -8.64     33.34 o
   2   9  22       46.02       70.60     24.70 o
   3   9  22     1635.00     1541.00     95.08 o
   4   9  22      137.48      169.16     49.39 o
   5   9  22      680.06      521.07     67.91 o
  -5  10  22       71.73       75.32     32.10 o
  -4  10  22      307.70      338.33     46.92 o
  -3  10  22       23.30      -16.05     29.63 o
  -2  10  22      687.72      742.10     62.97 o
  -1  10  22      117.17       60.50     38.28 o
   0  10  22      247.42      206.21     43.22 o
   1  10  22      200.23      206.21     44.45 o
   2  10  22      111.95      139.00     74.70 o
   3  10  22      126.22      122.24     45.69 o
   4  10  22      417.35      459.34     60.50 o
  -4  11  22       47.62       28.40     32.10 o
  -3  11  22      263.87      312.40     44.45 o
  -2  11  22        7.52       -8.64     30.87 o
  -1  11  22      242.80      308.69     46.92 o
   0  11  22        9.67        1.23     33.34 o
   1  11  22       25.12       -7.41     38.28 o
   2  11  22      215.10      223.49     50.63 o
   3  11  22      842.09      870.51     72.85 o
  -1  12  22      297.95      254.36     45.69 o
  -9   0  23       24.42        8.64     16.05 o
  -7   0  23     1065.44     1031.04     45.69 o
  -5   0  23      191.00      149.41     18.52 o
  -3   0  23     2630.49     2607.58     64.56 o
  -1   0  23     4006.60     3878.30     74.26 o
   1   0  23      142.17      127.82     12.70 o
   3   0  23     2604.61     2658.47    117.30 o
   5   0  23      354.25      384.01     49.39 o
   7   0  23      189.19      254.36     45.69 o
  -9   1  23       46.38       68.35     13.51 o
  -8   1  23      781.60      840.55     29.65 o
  -7   1  23      227.26      204.99     15.64 o
  -6   1  23     1100.43     1102.55     32.66 o
  -5   1  23        0.04       -7.39      7.39 o
  -4   1  23      764.36      767.64     36.24 o
  -3   1  23       39.08       40.85      7.74 o
  -2   1  23      957.23      979.02     20.58 o
  -1   1  23        3.69        5.39      7.02 o
   0   1  23      125.03      134.72     11.50 o
   1   1  23      272.67      210.55     24.24 o
   2   1  23      347.92      411.16     33.47 o
   3   1  23       35.96       41.90      9.11 o
   4   1  23      790.62      775.59     23.87 o
   5   1  23       19.27       18.92     23.03 o
   6   1  23       16.34       56.18     24.45 o
   7   1  23       17.36       36.36     23.53 o
   8   1  23      301.79      309.02     33.14 o
  -9   2  23      386.47      369.70     20.90 o
  -8   2  23      120.01      150.20     14.54 o
  -7   2  23     2300.91     2258.33     53.07 o
  -6   2  23      158.27      152.74     12.75 o
  -5   2  23      115.06      121.95     10.89 o
  -4   2  23      180.22      178.03     28.87 o
  -3   2  23      352.26      358.01     27.65 o
  -2   2  23        0.02       -6.37      7.06 o
  -1   2  23     1197.32     1144.80     26.64 o
   0   2  23      463.00      539.00     15.01 o
   1   2  23      122.19      111.69     23.41 o
   2   2  23      559.94      507.21     27.58 o
   3   2  23     1346.07     1347.36     54.82 o
   4   2  23      210.41      216.80     23.12 o
   5   2  23      172.17      220.47     29.01 o
   6   2  23        1.62       20.42     22.25 o
   7   2  23      218.31      218.06     35.19 o
  -9   3  23       36.80       10.26     10.95 o
  -8   3  23     1237.25     1208.89     34.71 o
  -7   3  23        0.05       -1.23      8.22 o
  -6   3  23      615.58      665.35     20.47 o
  -5   3  23       76.52       58.93     10.69 o
  -4   3  23      329.46      336.62     20.55 o
  -3   3  23       13.86       -0.22     23.46 o
  -2   3  23     2129.21     2244.69    111.13 o
  -1   3  23        2.32      -14.95     19.85 o
   0   3  23     1283.43     1367.76     77.91 o
   1   3  23       42.22       69.71     45.07 o
   2   3  23     2300.33     2177.14     71.45 o
   3   3  23       10.71       18.73     27.78 o
   4   3  23     2740.25     2827.98     85.45 o
   5   3  23        8.01       12.76     15.33 o
   6   3  23        0.31        5.23     17.24 o
   7   3  23        0.65      -15.85     15.85 o
  -8   4  23       24.74       28.40     19.76 o
  -7   4  23     3055.04     3042.66     76.65 o
  -6   4  23      152.60      123.11     18.27 o
  -5   4  23        0.09       -3.48     16.67 o
  -4   4  23      163.46      163.82     18.26 o
  -3   4  23     1319.25     1374.30     77.79 o
  -2   4  23        3.45        2.47     32.10 o
  -1   4  23      368.82      439.27     34.08 o
   0   4  23      738.91      714.66     66.06 o
   1   4  23        7.86       37.92     22.25 o
   2   4  23       17.62       25.88     24.70 o
   3   4  23     1588.07     1703.90     62.06 o
   4   4  23        0.56       -4.38     21.68 o
   5   4  23      954.59      884.47     46.76 o
   6   4  23       29.85       16.87     33.95 o
   7   4  23        3.52        4.35     16.29 o
  -8   5  23     1499.40     1713.86     71.62 o
  -7   5  23      407.40      403.77     49.39 o
  -6   5  23      839.97      830.67     35.56 o
  -5   5  23       82.39       87.27     17.36 o
  -4   5  23      485.62      509.96     46.92 o
  -3   5  23       62.77       17.29     33.34 o
  -2   5  23     1862.35     1965.76     97.55 o
  -1   5  23        3.20       -3.56     65.44 o
   0   5  23      172.01      166.47     29.63 o
   1   5  23      125.76      132.28     26.03 o
   2   5  23     1067.42     1042.52     48.31 o
   3   5  23       42.93       52.11     22.81 o
   4   5  23      399.47      451.98     34.66 o
   5   5  23      262.90      271.68     37.04 o
   6   5  23      173.51      218.43     30.14 o
   7   5  23      286.15      309.23     33.76 o
  -8   6  23       20.07       39.30     17.13 o
  -7   6  23      749.84      818.19     36.18 o
  -6   6  23       27.21       12.18     14.77 o
  -5   6  23      494.29      430.94     45.69 o
  -4   6  23      649.90      618.62     53.10 o
  -3   6  23      513.08      490.20     51.86 o
  -2   6  23      361.54      325.98     46.92 o
  -1   6  23     1570.43     1564.46     90.14 o
   0   6  23     1487.84     1606.33    119.16 o
   1   6  23        3.05       10.60     27.16 o
   2   6  23       10.69       49.11     20.94 o
   3   6  23     1202.70     1132.33     78.41 o
   4   6  23      115.52      123.52     25.36 o
   5   6  23      162.92      197.83     28.04 o
   6   6  23      101.26      123.54     48.16 o
  -7   7  23       16.35       36.56     17.13 o
  -6   7  23      250.02      213.44     21.24 o
  -5   7  23      896.48      966.83     64.21 o
  -4   7  23      328.56      303.75     43.22 o
  -3   7  23      147.77      130.89     39.51 o
  -2   7  23     1384.84     1328.62     79.03 o
  -1   7  23       15.64        7.41     34.57 o
   0   7  23      561.98      568.05    117.92 o
   1   7  23       75.56      116.84     61.74 o
   2   7  23      378.40      342.44     31.03 o
   3   7  23        1.26        6.91     28.40 o
   4   7  23     1122.75     1187.07     52.80 o
   5   7  23        6.95       18.61     23.46 o
   6   7  23      147.62      131.43     37.66 o
  -6   8  23      237.47      207.44     39.51 o
  -5   8  23      124.08       90.14     32.10 o
  -4   8  23       76.05       93.84     33.34 o
  -3   8  23     1067.06     1192.79     76.56 o
  -2   8  23       24.27       -9.88     34.57 o
  -1   8  23     1148.97     1066.84     74.09 o
   0   8  23       10.95      -33.34     33.34 o
   1   8  23      238.86      284.85     73.47 o
   2   8  23      408.74      389.65     32.20 o
   3   8  23     1337.26     1464.73     58.43 o
   4   8  23       15.56       45.60     23.51 o
   5   8  23      639.74      725.67     81.50 o
  -6   9  23      224.36      242.02     39.51 o
  -5   9  23        1.28      -27.16     27.16 o
  -4   9  23       41.92        7.41     33.34 o
  -3   9  23       40.71        3.70     34.57 o
  -2   9  23      934.64      872.98     66.68 o
  -1   9  23       46.87       30.87     38.28 o
   0   9  23      352.95      308.69     49.39 o
   1   9  23       30.83        7.41     37.04 o
   2   9  23     1025.75     1057.05     49.74 o
   3   9  23       12.88       16.85     55.56 o
   4   9  23      915.01      874.78     48.04 o
  -4  10  23       86.80       92.61     35.81 o
  -3  10  23      773.75      659.37     58.03 o
  -2  10  23       90.77       71.62     37.04 o
  -1  10  23      231.33      213.62     43.22 o
   0  10  23        2.41      -32.10     32.10 o
   1  10  23      816.71      781.61     67.91 o
   2  10  23        1.24      -16.05     38.28 o
   3  10  23      790.55      925.56     65.44 o
  -2  11  23      774.56      763.09     65.44 o
  -1  11  23      583.03      616.15     60.50 o
   0  11  23      438.30      417.35     54.33 o
   1  11  23       10.53      -16.05     39.51 o
  -8   0  24     1098.15     1070.55     48.16 o
  -6   0  24      126.16      150.64     18.52 o
  -4   0  24     2336.20     2393.39     95.69 o
  -2   0  24     1555.86     1526.04     53.71 o
   0   0  24        0.74       -4.56      9.41 o
   2   0  24      385.72      521.07     54.33 o
   4   0  24      332.95      237.08     43.22 o
   6   0  24        7.24       53.10     35.81 o
  -8   1  24      448.34      525.94     23.53 o
  -7   1  24      523.27      558.11     23.53 o
  -6   1  24        1.03       -3.53      8.89 o
  -5   1  24      138.22      148.78     13.01 o
  -4   1  24      201.24      192.28     13.89 o
  -3   1  24      654.67      673.00     19.57 o
  -2   1  24       49.15       25.58      7.82 o
  -1   1  24     1031.86     1040.03     24.94 o
   0   1  24      245.72      210.94     14.02 o
   1   1  24      497.14      465.68     26.82 o
   2   1  24      178.77      187.37     30.49 o
   3   1  24     1434.42     1477.09     53.71 o
   4   1  24       19.84       19.38      7.08 o
   5   1  24       31.91       32.65     23.53 o
   6   1  24      137.35      139.27     30.04 o
   7   1  24      404.91      452.80     37.91 o
  -8   2  24      626.41      631.48     25.48 o
  -7   2  24      339.20      352.24     40.13 o
  -6   2  24      634.62      628.71     23.14 o
  -5   2  24      338.58      303.94     17.22 o
  -4   2  24      162.35      161.61     15.10 o
  -3   2  24      107.07      100.04      9.36 o
  -2   2  24     1952.11     1896.25     35.50 o
  -1   2  24       42.22       40.58      6.86 o
   0   2  24       23.16        6.53     13.55 o
   1   2  24       70.93      118.45     20.11 o
   2   2  24      741.66      772.97     45.38 o
   3   2  24      141.89      120.19     26.69 o
   4   2  24      255.68      270.02     30.91 o
   5   2  24      214.88      270.49     30.77 o
   6   2  24        2.56       27.35     25.80 o
   7   2  24       34.75       88.21     27.29 o
  -8   3  24       24.35       20.00     10.27 o
  -7   3  24      829.37      898.09     40.13 o
  -6   3  24        4.06       -6.97     19.10 o
  -5   3  24      371.79      375.78     13.93 o
  -4   3  24       45.33       17.64     27.78 o
  -3   3  24     1893.02     1919.78     55.41 o
  -2   3  24      215.38      202.63     29.24 o
  -1   3  24     1319.80     1255.15     65.44 o
   0   3  24      306.30      292.45     45.69 o
   1   3  24      585.44      612.76     40.26 o
   2   3  24       48.31       64.66     23.97 o
   3   3  24     2459.48     2726.87     84.48 o
   4   3  24        1.42       30.59     23.46 o
   5   3  24      224.92      214.61     40.13 o
   6   3  24       92.23      159.94     29.55 o
   7   3  24       80.13       72.64     19.65 o
  -8   4  24     1590.08     1663.24     69.15 o
  -7   4  24      764.31      764.32     44.45 o
  -6   4  24      107.74      131.00     18.27 o
  -5   4  24      265.63      279.31     22.39 o
  -4   4  24      309.97      307.87     23.00 o
  -3   4  24        3.76      -28.40     28.40 o
  -2   4  24     1740.94     1759.55     93.84 o
  -1   4  24      268.88      307.67     69.15 o
   0   4  24        1.91       13.85     37.04 o
   1   4  24     1077.19     1086.95     52.17 o
   2   4  24     1737.38     1741.18     63.81 o
   3   4  24        0.27       22.25     22.15 o
   4   4  24      972.89     1127.83     53.11 o
   5   4  24      103.88       93.81     36.43 o
   6   4  24      460.60      537.71     38.57 o
  -7   5  24      691.21      671.84     78.41 o
  -6   5  24       19.50       20.25     14.38 o
  -5   5  24       88.39       55.28     15.71 o
  -4   5  24       51.63       56.80     33.34 o
  -3   5  24      330.91      349.44     44.45 o
  -2   5  24      314.92      403.77     51.86 o
  -1   5  24       36.00       26.27     23.90 o
   0   5  24      811.14      745.23     54.33 o
   1   5  24       54.34       80.03     29.02 o
   2   5  24        5.57      -27.40     42.60 o
   3   5  24     1075.03     1222.42     55.46 o
   4   5  24       93.09      139.69     27.29 o
   5   5  24       22.36       42.72     23.52 o
   6   5  24       11.17       41.57     25.24 o
  -7   6  24      141.56      168.20     38.90 o
  -6   6  24      223.69      179.95     20.74 o
  -5   6  24       52.41       58.78     16.04 o
  -4   6  24      725.21      734.69     59.27 o
  -3   6  24       16.50      -11.11     33.34 o
  -2   6  24     1065.06      992.76     70.38 o
  -1   6  24       36.67       11.11     34.57 o
   0   6  24      114.38       94.10     25.58 o
   1   6  24       67.05       84.17     27.16 o
   2   6  24      927.16      934.19     46.58 o
   3   6  24       12.50       20.95     48.16 o
   4   6  24      830.09      879.35     48.06 o
   5   6  24      379.68      373.48     34.39 o
  -6   7  24      126.67      133.68     20.55 o
  -5   7  24       94.79      101.25     37.04 o
  -4   7  24        0.21       22.23     33.34 o
  -3   7  24     2193.29     2180.61    104.96 o
  -2   7  24        0.03      -32.10     32.10 o
  -1   7  24     1189.96     1242.18     83.96 o
   0   7  24      212.27      258.07     51.86 o
   1   7  24      381.26      395.97     36.43 o
   2   7  24       11.53       10.02     20.17 o
   3   7  24     1239.75     1317.61     56.35 o
   4   7  24        5.92       -4.76     21.29 o
   5   7  24        1.68       14.68     34.57 o
  -6   8  24        5.53       22.23     16.83 o
  -5   8  24        4.83      -18.52     30.87 o
  -4   8  24     1172.96     1378.01     82.73 o
  -3   8  24       10.59       -6.17     30.87 o
  -2   8  24      268.00      260.54     48.16 o
  -1   8  24      110.56      117.30     40.75 o
   0   8  24        1.47      -33.34     33.34 o
   1   8  24       42.53        0.00     38.28 o
   2   8  24      926.00     1103.39     75.32 o
   3   8  24        4.78       -4.94     64.21 o
   4   8  24      757.06      829.13     47.76 o
  -5   9  24      986.11      953.24     70.38 o
  -4   9  24       12.77       -4.94     32.10 o
  -3   9  24      576.84      574.17     56.80 o
  -2   9  24      235.33      207.44     45.69 o
  -1   9  24      486.81      398.83     55.56 o
   0   9  24       15.70       43.22     39.51 o
   1   9  24      495.92      517.37     59.27 o
   2   9  24       33.18       68.35     46.92 o
   3   9  24     1435.21     1511.54    167.31 o
  -3  10  24      280.62      238.31     44.45 o
  -2  10  24     1194.32     1155.75     77.79 o
  -1  10  24       45.72       74.09     39.51 o
   0  10  24        4.62        7.41     38.28 o
   1  10  24       35.74      -12.35     41.98 o
  -7   0  25       70.45       41.98     16.05 o
  -5   0  25      125.16      104.96     17.29 o
  -3   0  25      273.99      272.86     19.77 o
  -1   0  25      110.20       79.03     12.70 o
   1   0  25      794.72      782.24     53.10 o
   3   0  25       83.21      104.96     38.28 o
   5   0  25      357.34      400.07     54.33 o
  -8   1  25       96.39      101.17     13.51 o
  -7   1  25       30.69       31.02     10.89 o
  -6   1  25        3.19       -6.85      9.49 o
  -5   1  25       21.92       25.07     10.01 o
  -4   1  25      244.82      309.63     15.49 o
  -3   1  25       31.45       17.95     15.68 o
  -2   1  25      940.84      923.07     29.56 o
  -1   1  25        0.00        5.19     12.73 o
   0   1  25      231.96      216.73     17.29 o
   1   1  25       21.84       14.21     11.50 o
   2   1  25     1106.02     1203.52     46.07 o
   3   1  25       50.91       58.57     18.21 o
   4   1  25      432.23      405.33     37.97 o
   5   1  25        4.72        9.19     24.40 o
   6   1  25       89.89      108.45     30.04 o
  -8   2  25       34.04       18.87     10.68 o
  -7   2  25      220.16      204.31     14.82 o
  -6   2  25      100.30      101.09     11.85 o
  -5   2  25      286.00      264.18     14.83 o
  -4   2  25      176.68      178.53     11.54 o
  -3   2  25     3499.94     3566.79     63.78 o
  -2   2  25       25.18       26.49     11.94 o
  -1   2  25       28.65       34.23     16.51 o
   0   2  25       31.69       41.80     26.90 o
   1   2  25      523.39      590.34     39.17 o
   2   2  25       51.53       58.38     26.62 o
   3   2  25      785.48      838.05     50.44 o
   4   2  25        0.17        2.58     23.71 o
   5   2  25       50.02       55.89     26.02 o
   6   2  25      463.58      564.85     41.30 o
  -7   3  25      416.27      444.80     18.88 o
  -6   3  25        1.08       19.76     17.29 o
  -5   3  25        1.17       -7.00     16.05 o
  -4   3  25      963.63      958.87     37.91 o
  -3   3  25       80.26      123.79     42.60 o
  -2   3  25     2604.88     2770.75     82.89 o
  -1   3  25       41.51       28.27     25.14 o
   0   3  25       82.22       60.65     26.15 o
   1   3  25       13.19       29.29     25.93 o
   2   3  25     2582.96     2596.68     82.89 o
   3   3  25      114.80      120.60     32.72 o
   4   3  25       85.38       64.83     26.90 o
   5   3  25        6.97      -18.69     40.13 o
   6   3  25      727.46      733.69     34.42 o
  -7   4  25      207.60      204.97     27.16 o
  -6   4  25       37.34       29.35     15.71 o
  -5   4  25        6.24        9.40     23.46 o
  -4   4  25       65.88       18.93     15.46 o
  -3   4  25     1390.99     1370.60     82.73 o
  -2   4  25       53.20       12.35     34.57 o
  -1   4  25       47.62       15.05     25.22 o
   0   4  25      641.05      614.22     54.95 o
   1   4  25     1314.66     1375.72     67.30 o
   2   4  25      137.09      117.30     28.46 o
   3   4  25      962.98      945.65     50.44 o
   4   4  25       10.56        9.33     40.13 o
   5   4  25       97.59      113.60     26.67 o
   6   4  25       82.48       77.75     26.50 o
  -7   5  25        1.50       14.82     19.76 o
  -6   5  25      470.85      449.32     28.73 o
  -5   5  25       38.46       38.28     16.83 o
  -4   5  25      398.61      418.47     37.04 o
  -3   5  25        3.49      -30.87     30.87 o
  -2   5  25      486.25      469.21     53.10 o
  -1   5  25        3.01      -23.46     35.81 o
   0   5  25        5.38        7.51     37.66 o
   1   5  25       11.22       32.32     24.03 o
   2   5  25     1625.30     1693.23     65.57 o
   3   5  25      458.09      391.86     77.17 o
   4   5  25       90.61       79.36     66.68 o
   5   5  25        0.56       -2.01     24.44 o
  -6   6  25        5.78        0.93     15.88 o
  -5   6  25      376.34      378.06     27.18 o
  -4   6  25      198.56      160.52     40.75 o
  -3   6  25     1723.78     1724.98     93.84 o
  -2   6  25       27.71       48.16     35.81 o
  -1   6  25      108.41      121.01     45.69 o
   0   6  25      147.10      158.84     28.47 o
   1   6  25      595.20      617.69     77.79 o
   2   6  25       57.00       26.22     32.72 o
   3   6  25      769.22      852.60     47.64 o
   4   6  25       88.84       60.50     38.90 o
   5   6  25       72.31       70.57     26.53 o
  -6   7  25       25.25       11.11     19.76 o
  -5   7  25       38.60       -4.94     32.10 o
  -4   7  25     1186.95     1137.23     72.85 o
  -3   7  25       37.22       39.51     38.28 o
  -2   7  25       48.59       82.73     41.98 o
  -1   7  25        0.13      -33.34     33.34 o
   0   7  25      303.64      243.25     49.39 o
   1   7  25       71.62       94.43     26.40 o
   2   7  25     1668.67     1745.64     65.74 o
   3   7  25      111.77      213.16     85.20 o
   4   7  25      212.71      240.34     30.61 o
  -4   8  25       12.74       24.70     35.81 o
  -3   8  25     1250.20     1317.50     81.49 o
  -2   8  25       69.20       16.05     39.51 o
  -1   8  25      124.40       18.52     40.75 o
   0   8  25       10.43       27.16     43.22 o
   1   8  25      385.07      338.33     54.33 o
   2   8  25        7.33       18.69    100.63 o
   3   8  25      891.30      939.83     61.12 o
  -3   9  25        2.53      -30.87     30.87 o
  -2   9  25     1194.59     1147.10     82.73 o
  -1   9  25      302.82      316.10     50.63 o
   0   9  25      296.26      256.83     53.10 o
   1   9  25       27.45      -40.75     40.75 o
  -6   0  26       17.50       13.58     14.82 o
  -4   0  26      596.98      593.93     32.10 o
  -2   0  26      853.34      909.00     33.76 o
   0   0  26      860.50      943.40     33.24 o
   2   0  26     1406.44     1438.10     42.07 o
   4   0  26       79.52       69.33     11.85 o
  -7   1  26       31.69       14.56     10.37 o
  -6   1  26       10.34       10.68     10.01 o
  -5   1  26      543.62      538.44     37.66 o
  -4   1  26       62.39       71.04     13.54 o
  -3   1  26     1204.50     1194.05     27.82 o
  -2   1  26      462.78      436.52     16.26 o
  -1   1  26      205.33      179.19     14.79 o
   0   1  26       10.47        4.54      8.80 o
   1   1  26     2187.96     2194.34     39.92 o
   2   1  26      185.74      154.36     10.51 o
   3   1  26      505.66      485.27     56.80 o
   4   1  26       81.19      127.84     30.56 o
   5   1  26       17.68       28.28     35.81 o
  -7   2  26      146.91      189.63     14.82 o
  -6   2  26       98.63      115.18     19.14 o
  -5   2  26        4.98       -0.74      8.22 o
  -4   2  26     1069.55     1089.94     27.17 o
  -3   2  26      597.50      630.96     19.14 o
  -2   2  26       51.33       53.04     10.32 o
  -1   2  26       37.55       23.38     12.78 o
   0   2  26      816.58      888.87     50.62 o
   1   2  26      169.94      179.04     30.99 o
   2   2  26      856.82      952.74     53.24 o
   3   2  26       16.90       56.80     27.49 o
   4   2  26       11.96        7.81     27.57 o
   5   2  26      198.30      254.00     34.41 o
  -7   3  26        0.97       12.35     18.52 o
  -6   3  26        3.34      -14.82     14.82 o
  -5   3  26      307.23      329.68     23.93 o
  -4   3  26       22.78        8.55     14.56 o
  -3   3  26     1487.40     1546.20     86.43 o
  -2   3  26        0.30        3.61     12.97 o
  -1   3  26      340.93      331.34     35.67 o
   0   3  26      210.51      170.40     31.43 o
   1   3  26      965.07      959.80     52.04 o
   2   3  26       10.93        2.28     47.54 o
   3   3  26      253.00      341.16     37.61 o
   4   3  26      156.77      183.30     31.05 o
   5   3  26      117.03      127.24     45.69 o
  -6   4  26       14.76        0.28     15.71 o
  -5   4  26      629.52      611.65     31.96 o
  -4   4  26     2402.89     2561.11     70.01 o
  -3   4  26       37.66       22.29     37.04 o
  -2   4  26      281.32      202.50     46.92 o
  -1   4  26       17.44       12.57     26.90 o
   0   4  26      638.96      611.50     61.74 o
   1   4  26      500.96      545.67     41.14 o
   2   4  26      473.68      491.02     47.54 o
   3   4  26       69.27       89.87     34.57 o
   4   4  26       20.50       -8.70     42.60 o
   5   4  26      169.41      190.58     37.04 o
  -6   5  26      107.31      103.46     19.82 o
  -5   5  26       65.19       41.90     24.08 o
  -4   5  26       15.58        1.65     15.46 o
  -3   5  26     1400.81     1675.59     93.84 o
  -2   5  26      428.60      469.21     56.80 o
  -1   5  26       57.25       19.76     38.28 o
   0   5  26       10.24       31.80     74.09 o
   1   5  26     1358.25     1465.35     85.82 o
   2   5  26       31.00       50.13     26.71 o
   3   5  26      336.11      355.75     35.82 o
   4   5  26        0.07       43.14     32.10 o
  -5   6  26        5.38       -6.14     27.16 o
  -4   6  26     1160.82     1116.23     72.85 o
  -3   6  26       50.31       18.52     34.57 o
  -2   6  26       50.90       20.99     40.75 o
  -1   6  26        3.26      -35.81     35.81 o
   0   6  26      520.32      471.68     60.50 o
   1   6  26      390.41      419.96     37.06 o
   2   6  26     1671.67     1769.93     68.49 o
   3   6  26        0.03      -11.92     53.71 o
   4   6  26        2.18       20.82     50.01 o
  -4   7  26       45.03       71.62     35.81 o
  -3   7  26      342.19      400.07     54.33 o
  -2   7  26       67.41      -25.93     39.51 o
  -1   7  26       52.88       70.38     44.45 o
   0   7  26        3.74      -41.98     41.98 o
   1   7  26      478.82      477.86     65.44 o
   2   7  26        4.07       35.93     26.03 o
   3   7  26      906.15     1079.50     56.18 o
  -3   8  26       56.22       81.49     38.28 o
  -2   8  26     1352.31     1386.65     90.14 o
  -1   8  26       35.02       41.98     43.22 o
   0   8  26       26.43      -27.16     38.28 o
   1   8  26      127.90      127.18     51.86 o
  -5   0  27     1900.36     2017.62     69.15 o
  -3   0  27     1397.13     1374.85     43.52 o
  -1   0  27      137.81      108.46     17.29 o
   1   0  27     1493.46     1534.48     64.83 o
   3   0  27      856.77      910.31     38.90 o
   5   0  27      266.98      297.58     51.86 o
  -6   1  27      380.98      379.17     19.51 o
  -5   1  27       65.12       58.05     11.25 o
  -4   1  27     1343.74     1384.50     32.96 o
  -3   1  27      492.87      543.71     34.73 o
  -2   1  27        7.58        1.23     15.86 o
  -1   1  27        0.07       -2.82      7.40 o
   0   1  27     1719.82     1897.69     36.29 o
   1   1  27       12.19       18.12      6.84 o
   2   1  27      189.86      160.58     54.33 o
   3   1  27      161.87      185.71     33.14 o
   4   1  27      102.66      202.01     43.83 o
  -6   2  27        0.02       -6.40      9.14 o
  -5   2  27      256.37      264.69     17.29 o
  -4   2  27       37.62       31.85      8.36 o
  -3   2  27      277.38      277.36     27.16 o
  -2   2  27      121.53      124.09     15.95 o
  -1   2  27      810.00      821.45     31.04 o
   0   2  27        3.06       -1.78     25.66 o
   1   2  27     1872.84     1832.16     92.61 o
   2   2  27        0.11        1.78     27.49 o
   3   2  27       16.02      -17.97     47.54 o
   4   2  27       58.28       51.51     29.24 o
  -6   3  27      191.88      187.69     24.70 o
  -5   3  27       67.66       75.41     17.43 o
  -4   3  27     1376.48     1421.69     48.42 o
  -3   3  27       68.56       78.60     30.25 o
  -2   3  27      371.35      349.95     24.77 o
  -1   3  27      387.78      417.08     56.18 o
   0   3  27      344.08      442.07     38.85 o
   1   3  27        2.46      -41.43     61.12 o
   2   3  27      754.20      821.40     79.64 o
   3   3  27       15.38       15.28     34.57 o
   4   3  27        0.45      -11.02     52.48 o
  -5   4  27      779.47      819.48     37.46 o
  -4   4  27       28.52       35.92     16.33 o
  -3   4  27     1199.81     1226.83     45.91 o
  -2   4  27       11.68       30.87     41.98 o
  -1   4  27       34.96      -41.98     41.98 o
   0   4  27       35.28        6.17     39.51 o
   1   4  27     1213.30     1381.43     62.31 o
   2   4  27      179.86      145.84     40.75 o
   3   4  27      230.03      264.09     36.17 o
   4   4  27       80.88      144.28     74.09 o
  -5   5  27      113.98      114.90     20.17 o
  -4   5  27      769.10      834.72     38.13 o
  -3   5  27       36.59       12.35     35.81 o
  -2   5  27      215.01      282.76     53.10 o
  -1   5  27      130.49       80.26     46.92 o
   0   5  27     1305.28     1238.58     61.33 o
   1   5  27       30.38       51.50     30.26 o
   2   5  27     1374.56     1529.35     65.71 o
   3   5  27      115.73      117.96     40.75 o
  -4   6  27      170.21      155.47     21.68 o
  -3   6  27      262.65      302.52     51.86 o
  -2   6  27        9.63      -37.04     37.04 o
  -1   6  27       57.20       70.38     41.98 o
   0   6  27       13.76       -7.41     41.98 o
   1   6  27     1013.14     1184.11    101.87 o
   2   6  27      140.18      237.77     34.66 o
  -2   7  27      225.09      144.47     44.45 o
  -1   7  27        6.60      -34.57     39.51 o
   0   7  27      457.77      453.16     64.21 o
   1   7  27      178.68      169.16     55.56 o
  -4   0  28      247.66      232.14     20.99 o
  -2   0  28      424.17      450.63     24.60 o
   0   0  28     1942.37     1971.31     53.05 o
   2   0  28      271.61      248.31     16.32 o
  -5   1  28     1085.55     1163.31     33.04 o
  -4   1  28      220.63      285.15     15.43 o
  -3   1  28       18.61       15.85     16.54 o
  -2   1  28        4.65      -15.86     15.86 o
  -1   1  28      726.23      782.00     20.68 o
   0   1  28       24.62       40.87      7.27 o
   1   1  28      735.22      756.54     40.66 o
   2   1  28        8.00       -5.28     11.35 o
   3   1  28      152.07      164.41     16.27 o
  -5   2  28      127.51      128.42     20.99 o
  -4   2  28     1320.67     1344.25    115.45 o
  -3   2  28        0.01      -18.10     22.23 o
  -2   2  28       60.01       56.16     16.17 o
  -1   2  28       63.20       38.78     14.69 o
   0   2  28     1261.72     1258.75     55.13 o
   1   2  28        4.95       19.81     30.11 o
   2   2  28      268.89      307.02     39.26 o
   3   2  28       22.75      -21.59     30.41 o
  -5   3  28     1237.71     1311.33     56.80 o
  -4   3  28        4.53      -18.52     18.52 o
  -3   3  28      446.32      422.05     28.23 o
  -2   3  28        4.35      -30.20     53.10 o
  -1   3  28      345.74      385.93     33.34 o
   0   3  28       71.61       73.65     32.16 o
   1   3  28      670.61      521.62     44.30 o
   2   3  28        3.01      -23.18     53.71 o
   3   3  28       29.84       39.09     30.52 o
  -4   4  28      976.01      931.50     40.57 o
  -3   4  28       81.11       62.46     17.97 o
  -2   4  28        1.28      -10.29     37.04 o
  -1   4  28       74.45       51.86     43.22 o
   0   4  28     2847.04     2964.94     94.19 o
   1   4  28       71.34       78.21     30.80 o
   2   4  28     1181.26     1306.01     62.06 o
  -3   5  28      258.64      250.90     24.77 o
  -2   5  28        1.62      -40.75     40.75 o
  -1   5  28      539.62      612.45     64.21 o
   0   5  28        3.35      -41.98     41.98 o
   1   5  28      276.43      291.11     37.27 o
  -1   6  28        0.01      -41.98     41.98 o
  -3   0  29        0.84       -1.23     12.35 o
  -1   0  29     1834.82     2041.29     55.44 o
   1   0  29     1268.21     1281.76     39.16 o
  -4   1  29      571.23      618.76     34.57 o
  -3   1  29      398.21      448.08     25.87 o
  -2   1  29      318.70      336.77     42.15 o
  -1   1  29      503.19      530.70     26.04 o
   0   1  29      645.94      577.59     39.80 o
   1   1  29        0.89        1.97     18.74 o
   2   1  29      228.79      238.49     17.51 o
  -3   2  29      355.53      397.41     26.98 o
  -2   2  29        2.10      -13.38     28.40 o
  -1   2  29     1222.39     1247.99     39.54 o
   0   2  29       66.10       61.94     15.40 o
   1   2  29      258.00      219.22     21.09 o
  -3   3  29        1.01      -18.93     45.07 o
  -2   3  29       63.69       59.64     33.34 o
  -1   3  29       11.12      -14.06     14.06 o
   0   3  29      747.69      784.43    100.63 o
   1   3  29      407.41      405.24     41.80 o
  -2   4  29      276.26      254.36     27.16 o
  -1   4  29     1100.12     1049.56     83.96 o
 
